# Supplementary material for: A compendium of genome-wide sequence reads from NBS (nucleotide binding site) domains of resistance genes in the common potato
Source: Sci Rep. 2020 Jul 9;10:11392. doi: 10.1038/s41598-020-67848-z (PMC7347568; doi:10.1038/s41598-020-67848-z)
Supplement: Supplementary file 4 — Supplementary Table S1. [file 41598_2020_67848_MOESM4_ESM.xlsx]

## Sheet: Title and Authors
this Supplementary Material is part of the article in Scientific Reports entitled
A compendium of genome-wide sequence reads from NBS (Nucleotide Binding Site) domains of resistance genes in the common potato
Authors
Celine Prakash 1,4, Friederike Ch Trognitz 2, Peter Venhuizen 3, Arndt von Haeseler 1,5, Bodo Trognitz 2,6*
(CP and FCT should be considered joint first authors)
1 Center for Integrative Bioinformatics Vienna, Max F. Perutz Laboratories, University of Vienna and Medical University of Vienna, 1030 Vienna, Austria
2 AIT Austrian Institute of Technology, Konrad-Lorenz-Straße 24, A-3430 Tulln, Austria
3 Department of Applied Genetics and Cell Biology, University of Natural Resources and Life Sciences - BOKU, Muthgasse 18, 1190 Vienna, Austria
4 Max Planck Institute for Evolutionary Biology, Max Planck Research Group “Biological Clocks”, August-Thienemann-Strasse 2, 24306, Plön, Germany
5 Bioinformatics and Computational Biology, Faculty of Computer Science, University of Vienna, A-1090 Vienna, Austria
6 Excellence in Breeding platform EiB, International Maize and Wheat Improvement Center CIMMYT, Carretera México-Veracruz, km. 45, El Batán, 56237 Texcoco, Mexico

## Sheet: NB_loci_common_potato
Title:	Supplementary Table 1: NBS domains detected in 96 genomic libraries
Description:	Detection of NBS domains based on reads per genomic library (columns) mapping to each NB domain of R-genes (rows), for which start and ends were defined using a hidden markov model search as described in the article text.
Information in each cell (e.g. 664--146.51;104--1.63;17--1.00):	Format: The length of continuous read coverage (664) -- the average per base read coverage (146.51).
	If reads in the NB domain have non-overlapping read coverage, the next continuous read coverage region is provided, after a semi-colon (;) In this e.g., there are 3 regions of continuous read coverage of lengths 664, 104 and 17 and average per base read coverages of 146.51,1.63 and 1.00
.	.	1	2	3	4	5	6	7	8	9	10	11	12	13	14	15	16	17	18	19	20	21	22	23	24	25	26	27	28	29	30	31	32	33	34	35	36	37	38	39	40	41	42	43	44	45	46	47	48
Gene_Name/Cultivar	# of Cultivars where region is detected	MFII	TPS67	poolM	poolT	poolS	crp1	crp4	poolcrpR	poolcrpS	SarpoMira	TalentNN6	Alegria	Baltica	5_104_01	71_101_01	Ventura	Amanda	Toscana	Granola	Rodriga	La Perla	Sibu	Satina	Russet Burbank	Shepody	Bionta	Innovator	Agata	Agria	Sinora	Nicola	Valeria	Nela	Jimena	Valnera	Pomar	2000Q84_7	R1	R2	R3	R5	R8	R9	Kuras	GorbeaG	NLH072A	NKH019_19_2	Leire_L1
ST4.03ch01:10586393-10587154__PGSC0003DMG400016808	96	761--189.76	761--291.58	761--332.51	761--232.14	761--391.94	673--306.43;70--40.80	387--29.98;364--356.03	761--204.38	761--269.70	761--125.67	761--602.87	761--180.28	761--195.63	761--156.64	761--693.88	761--342.17	761--769.04	761--181.27	761--483.85	761--806.39	761--925.60	761--223.11	700--84.11;55--2.87	761--300.18	761--207.12	761--427.12	761--305.32	761--269.00	761--279.33	736--549.64;24--3.46	761--566.17	761--171.59	761--355.16	761--214.68	761--475.12	761--580.40	761--435.64	761--450.61	761--219.90	761--369.63	761--208.04	761--418.64	761--241.24	761--274.76	761--208.51	761--273.67	761--252.69	761--332.55
ST4.03ch01:12188211-12188543__RDC0001NLR0004	96	332--71.31	332--62.16	332--91.21	332--58.13	332--74.88	332--29.41	332--76.06	332--43.85	224--33.50;78--2.18	332--22.43	332--181.78	332--61.49	258--137.62;68--34.76	193--124.70;106--18.42	332--236.72	332--135.43	332--109.80	332--88.68	332--137.60	332--93.22	332--222.33	198--75.29;116--45.74	184--32.47;67--16.07	257--193.42;69--65.43	332--111.18	332--213.76	332--105.07	180--234.97;125--18.02	332--151.27	332--216.62	241--179.83;84--53.94	332--107.42	332--99.16	332--72.81	240--224.70;68--41.94	176--344.66;119--55.12	229--145.96;68--44.60	332--101.89	332--51.17	332--95.37	332--131.34	332--122.65	332--77.49	247--55.49;38--23.95	332--97.09	332--55.02	257--105.79;73--20.96	332--95.32
ST4.03ch01:14182293-14183195__PGSC0003DMG400020872	96	664--146.51;104--1.63;17--1.00	902--472.23	688--562.48;168--7.69;12--1.00	902--331.21	902--492.57	741--503.09;47--1.00	795--417.62;13--1.00	765--285.61	674--488.19;42--2.00	418--208.49;227--11.44	902--567.79	717--288.01;46--1.00	881--321.82	731--325.20	707--289.26;89--2.54	902--576.73	902--853.43	884--233.36;9--1.00	902--1220.25	707--665.15;101--1.00	902--1337.19	661--175.36	675--133.56	902--340.89	767--513.53;61--1.07	880--609.46	767--655.69;111--2.49	464--6.86;321--270.17	902--645.49	664--721.36;196--3.81	902--534.84	664--307.47;193--17.63	902--676.68	685--479.18;206--6.78	902--353.33	902--864.74	902--566.28	902--413.89	349--352.85;223--10.10;67--1.99	902--326.49	902--457.86	709--470.71;192--8.16	692--488.27;200--9.87	891--383.76	902--513.36	661--230.72	902--515.41	902--440.32
ST4.03ch01:14208333-14209142__PGSC0003DMG402020874	96	809--111.55	809--239.87	809--283.78	809--222.63	809--379.72	809--1271.19	809--935.42	809--901.47	646--1190.15;75--15.81;33--7.61	439--177.36;199--3.42;88--3.53	809--389.40	809--139.39	809--134.42	809--103.31	809--174.94	809--351.85	809--264.00	809--231.22	809--641.04	809--327.69	809--757.29	617--170.75;38--1.00	400--155.41;258--3.73;28--1.25	809--200.45	809--146.06	809--305.55	809--149.07	357--3.74;353--90.28;65--4.82	809--250.83	809--166.96	809--232.14	809--152.01	809--337.47	809--179.80	809--231.08	809--360.89	809--369.11	809--157.00	327--194.91;230--6.83;108--2.32;58--7.47	756--145.28;50--15.70	809--206.02	809--238.71	809--136.61	809--181.19	809--148.80	334--577.55;238--76.47;34--2.24	809--232.60	809--202.65
ST4.03ch01:3592127-3592996__PGSC0003DMG400016372	96	669--118.29	669--119.61	635--139.15;79--1.87	669--131.55	669--165.13	787--696.08;7--1.00;4--1.00	774--354.18;22--1.00	832--385.47	845--325.14	669--71.35	786--205.03	669--53.32	660--163.83;101--1.00;69--2.86	635--89.06;79--1.86;69--1.75	787--199.63	669--119.28;53--1.00	669--177.52	777--86.40	723--144.53;55--2.00	635--137.06	669--125.89;80--1.00	759--118.62;15--1.40	525--22.00	665--136.75;91--1.96	669--72.36;104--1.66	699--204.31	669--76.99;103--1.45	784--82.44	635--209.34;117--3.24	784--166.91	635--205.10;194--1.48	669--95.98;16--1.00	669--118.00	669--132.38;108--1.69	669--116.34	562--198.17;105--1.43;35--1.80	635--135.66	736--130.90	675--128.87;89--1.00	711--87.76;28--1.00	694--132.74;122--1.38	592--136.42;74--2.66	786--131.86	589--91.56;73--1.40;66--1.00	669--124.20	869--180.13	714--104.87	697--136.07;52--1.00
ST4.03ch01:50153525-50154394__PGSC0003DMG400013165	96	777--599.73	766--402.77;5--1.00	820--397.02	824--413.58;10--1.00	818--469.93;41--1.00	705--952.02	761--796.43	821--799.35	812--824.83	768--539.08;31--1.00	814--1214.46	788--316.53;22--1.00	731--493.69;24--1.00	824--406.19	785--896.86	782--426.72;9--2.00	819--652.49	779--430.50	824--515.95;41--1.00	774--686.45;31--1.00	818--677.98	765--292.02	701--68.33	818--387.89	822--597.88	816--888.27;51--2.88	869--764.01	776--640.07	867--654.24	769--996.25	818--825.81	823--402.39	822--390.25	733--567.43;62--2.79	772--659.17	781--438.32	777--527.39	818--642.55	768--506.85	714--491.61	869--462.58	828--485.44	824--815.76	829--401.33	813--402.44	728--414.58;44--2.00	778--346.65;22--1.00	869--523.02
ST4.03ch01:506936-507406__PGSC0003DMG401022784	95	466--46.21	470--45.85	465--49.16	470--26.67	470--45.49	438--11.00	401--15.11	423--7.99	418--12.18	391--24.83;69--2.00	466--78.14	470--30.91	470--38.43	470--29.55	470--87.14	466--45.42	466--87.35	470--46.51	466--85.35	470--99.07	466--45.40	466--26.15	325--10.35;58--1.00	470--71.70	429--68.39	468--88.76	466--40.83	470--59.74	470--68.61	470--74.60	470--60.64	470--41.02	470--75.14	470--77.33	466--69.90	466--113.83	466--36.42	467--127.20	470--52.13	470--81.23	466--91.93	467--97.46	470--125.15	470--25.51	466--59.35	459--46.85	467--80.68	470--63.49
ST4.03ch01:5092284-5093189__PGSC0003DMG400022699	96	848--290.86	845--301.76	858--427.44	844--322.62	844--408.33	847--889.17	849--796.17	861--828.62	859--920.85	849--223.57	853--655.96	847--200.73	870--302.43	849--215.20	891--733.35	858--438.73	905--592.77	858--250.54	848--690.88	854--761.78	847--949.49;25--1.00	846--350.27	429--90.57;403--66.84	857--431.68	866--225.35	858--575.42	847--303.35	846--449.60	876--476.20	857--521.02	845--608.95	851--263.70	851--392.32	848--354.33	871--517.88	855--676.08	858--538.02	851--582.78;46--2.00	905--302.19	848--572.16	867--419.25	848--448.41	897--366.60	844--277.85	857--306.89	853--481.10	846--328.30	856--524.74
ST4.03ch01:510892-513520__RDC0001NLR0001	96	740--270.16;329--469.16;59--2.49	824--285.51;329--449.73	742--375.20;329--557.52;36--1.00	775--303.42;329--424.95	705--556.73;329--755.85;68--1.00;23--1.78	329--213.61;276--95.80;243--448.53;67--1.00;60--1.65	406--39.94;329--128.22;221--269.61	521--125.96;329--101.04;57--1.00	538--114.46;184--184.29;74--11.43;58--2.60	646--227.96;233--539.93;108--1.66;5--1.60	702--364.70;329--778.67;62--1.74	785--196.52;329--455.15	669--198.06;329--484.40;70--2.57	775--178.56;329--458.86	729--601.21;329--1504.12	728--216.66;329--591.87	680--555.65;329--1020.45;73--1.30	775--218.13;329--447.37	775--570.97;329--801.40	824--514.48;329--1073.56	769--353.91;233--1077.55;72--2.88	590--457.69;233--756.05;99--1.15;42--1.00;12--1.00	478--118.76;189--210.95;144--1.15;121--1.17;121--13.13	564--334.82;329--628.35;165--2.03	530--242.55;329--562.67;231--3.85;46--1.00	768--341.18;329--883.63	650--241.42;329--497.57;59--1.80	778--387.74;329--822.97	763--266.89;329--846.13	711--375.80;329--842.92;41--1.00	663--304.85;329--732.06	760--186.68;329--508.84	779--417.53;329--846.20	711--308.20;329--974.35;63--2.76	769--302.12;329--823.43	824--793.96;329--2064.50	778--337.32;329--766.16	731--327.32;329--1889.96;68--2.00	772--257.00;329--597.39	778--359.19;329--819.09	784--354.50;329--929.87	795--353.70;329--1015.68	779--644.99;329--1197.19;24--1.00	677--170.62;329--382.86;28--2.00	783--306.17;329--658.88	666--334.05;329--612.69;40--1.00	657--408.44;329--660.20;60--3.25	789--326.58;329--783.33
ST4.03ch01:515651-515944__RDC0001NLR0002	95	248--15.88;35--3.31	196--15.10;80--14.99	293--14.70	248--16.75;29--1.55	293--18.06	293--12.19	79--1.00;65--3.00;36--3.75	144--9.34;65--8.22	47--2.00;39--3.33;2--1.00	176--8.10;78--4.60	259--11.99;30--4.00	293--8.85	153--10.41;79--9.37;35--3.83	293--9.23	293--23.14	259--8.76;32--1.75	259--14.06;28--2.00	255--8.53;35--1.97	293--14.53	293--22.48	198--5.70;79--14.54	147--4.06;35--1.66	214--2.36	293--10.47	259--12.88;29--1.00	293--16.99	291--8.58	293--12.09	257--19.37;34--4.82	293--14.85	293--17.79	257--18.89;30--2.37	293--13.14	293--11.41	293--18.91	248--19.29;35--6.26	293--10.63	293--44.69	292--9.26	199--10.57;77--5.39	293--13.91	293--30.86	293--15.18	189--9.93;79--6.90	293--10.10	293--10.47	227--20.81;65--3.85	255--13.91
ST4.03ch01:519869-521469__PGSC0003DMG400022785	96	628--79.72;266--140.86;222--646.34;85--128.75	628--81.77;247--212.36;230--641.27;101--46.54	628--82.76;275--600.04;238--181.60;147--59.90	628--67.44;275--531.07;262--171.79;81--124.88	628--104.75;258--291.11;212--1184.42;84--149.96;53--1.00	628--22.54;238--92.43;213--103.66;77--11.82;36--1.36	524--14.79;238--39.36;211--72.53;147--4.63;66--31.86	628--9.98;214--46.65;200--68.07;77--13.16	487--14.39;229--51.78;198--39.84;76--7.38;66--21.53	628--69.31;267--35.82;208--629.30;103--104.48;36--1.00	628--175.66;267--154.64;208--1454.78;147--146.82	628--72.79;262--82.49;205--442.64;73--45.29;23--1.00	628--84.85;269--73.48;208--654.77;84--127.39;50--2.00	628--62.73;272--88.34;255--372.06;147--28.49	628--210.79;272--163.79;208--1755.52;83--293.99	628--88.29;272--74.25;208--607.12;82--155.50	628--132.93;254--158.79;205--1167.84;147--60.29	628--87.27;272--79.42;212--468.67;79--34.73	628--150.83;244--257.59;212--880.63;147--57.39	628--203.77;272--365.74;214--797.76;80--98.04	628--136.95;267--105.56;208--1115.12;80--208.91;53--2.00;51--1.00	628--52.98;238--54.82;212--669.57;80--54.61	495--12.07;246--18.31;205--157.36;73--11.11;71--88.17;17--1.00	628--94.65;267--117.69;208--532.88;92--88.60	628--95.54;272--106.17;205--670.00;76--48.09	628--155.29;272--180.09;212--781.66;80--93.30;53--1.62;44--1.00	628--71.04;258--85.09;208--469.55;135--33.00	628--103.55;264--125.39;205--710.84;73--57.73;54--1.00	628--148.05;262--118.97;205--887.39;147--102.85	628--116.56;269--111.57;213--784.05;147--105.33	628--119.89;275--692.51;272--106.31;83--192.89;27--1.00	628--69.83;246--63.44;209--452.18;84--73.50	847--315.25;272--310.90;122--17.01	628--134.68;272--118.18;205--1180.04;76--97.68;52--1.42	628--120.84;272--111.08;205--1217.84;76--93.86	628--218.60;272--451.54;206--2163.91;122--57.60;53--1.00;14--1.00	628--100.65;272--105.55;235--733.00;77--86.55;21--1.00	628--115.30;272--237.38;201--321.02;102--49.62	628--110.99;272--85.21;205--742.28;83--36.33;53--1.00	628--139.63;275--713.52;267--235.55;77--121.10;26--1.35	628--137.50;262--100.80;211--676.84;121--60.19	628--180.15;272--104.25;209--1107.67;79--106.30	628--229.95;272--299.61;212--1183.01;146--64.60	628--64.73;258--59.19;205--568.81;119--34.45	628--112.11;258--169.23;216--775.55;88--84.68	628--115.50;272--86.71;209--552.55;82--69.26;10--1.00	628--153.48;272--157.76;220--754.79;80--55.95	619--160.26;272--140.71;208--1182.66;142--92.18
ST4.03ch01:524777-525214__PGSC0003DMG400019970	96	437--33.05	437--21.65	437--28.23	388--14.61;5--1.00	388--25.27;5--1.00	271--7.48	137--21.81;113--1.51	311--10.49;63--1.00	142--2.79;134--1.71;5--2.20	435--8.48	388--41.43	388--22.31;16--1.44	387--21.04;11--3.00	388--21.49;35--1.40	437--53.97	422--19.47;7--2.14	437--50.67	421--19.97;12--1.00	437--53.63	389--50.74;14--2.79	414--24.67;19--2.37	437--12.61	373--5.89	390--33.05;12--1.00	437--29.07	429--46.30;4--1.00	417--22.78	437--28.20	437--33.97	390--37.48	437--43.01	410--21.84	437--32.24	437--43.78	437--30.43	415--66.72;5--1.00	437--26.60	267--51.84;155--50.15	437--31.97	437--37.33	398--43.64;18--1.17	437--31.56	437--83.82	388--12.08	388--39.24;9--1.00	391--25.45;13--2.85	437--42.98	393--34.01;32--2.25
ST4.03ch01:55166829-55167734__PGSC0003DMG400024055	96	549--181.44;104--4.32	548--182.22;138--1.23;104--1.44	477--95.26;132--2.38;68--1.00;36--2.00	549--270.72;206--1.93;81--1.00	550--423.15;158--2.53;104--2.88	549--218.80;105--4.30;65--1.97	484--76.43;104--2.88	549--99.15;207--2.21	477--114.22;284--2.25	478--288.30;165--2.82;115--13.06	548--635.43;114--2.70;104--19.66	549--162.59;104--2.88	548--277.91;135--1.59;87--1.86	531--195.64;108--4.59	531--697.79;169--19.84;109--1.56	478--321.36;284--2.60	499--571.32;107--2.35;83--1.00	531--207.40;295--4.41	477--540.20;289--5.30	549--459.70;115--8.60;69--2.88;54--2.00	477--910.99;163--1.47;104--28.23	257--988.10;209--2.78;83--1.00	410--108.11	532--288.92;144--1.72;100--1.66	531--267.56;115--5.47;111--3.29	548--359.53;322--6.39	531--271.95;147--3.54;105--8.57	531--392.84;112--5.30;77--1.00	548--304.47;180--3.07;90--5.57	531--422.32;284--6.85	532--376.23;140--5.51;59--1.00	499--181.43;105--3.53;85--1.00;69--1.00	548--436.50;127--2.10;109--7.83	548--481.13;198--2.12;56--1.00	477--534.13;119--1.43	549--762.77;167--3.06;104--5.52	502--437.41;142--2.34;104--1.61	531--388.60;225--5.92;66--2.00	477--253.33;314--2.61	531--302.81;292--2.47	500--375.52;125--4.14;110--6.22;43--1.00	549--421.80;178--5.80;67--1.81	859--241.84	548--300.34;104--2.74	549--350.59;134--2.52;104--1.45;20--1.00	547--191.42;178--1.84;81--1.00	548--288.18;125--3.28;104--3.55	549--466.23;178--3.88;116--6.54
ST4.03ch01:60186569-60187480__PGSC0003DMG402006288	96	862--646.01	865--490.65;42--4.05	863--536.93	862--467.56;42--1.21	894--570.80	506--20.47;190--58.88;131--1.22	902--458.17	862--158.11	677--243.75	718--694.19;42--1.00	911--1167.07	838--514.00	911--742.69	846--474.46;12--1.00	845--1320.84;42--1.00	842--748.78;63--1.73	819--1263.98;42--1.57;38--2.53	640--693.13	773--1155.88;42--1.00;36--1.00	838--1229.44;42--1.00	865--1480.14;42--1.00	639--700.34;46--1.20;38--1.00	659--228.79	911--584.19	822--769.18;71--3.96	831--1057.19;56--1.32	643--662.03;128--1.09	640--838.37;42--5.79	838--947.93;42--1.00	882--1102.63	757--1038.05;69--4.90;42--2.00	643--661.96;75--2.00	849--888.28;43--2.00	854--1045.17	838--976.51	760--1504.11;73--3.73	679--1061.31;42--1.00	685--1424.77;51--2.12	643--907.88;101--1.00;42--5.45	766--924.14;49--2.63;42--2.00	652--892.61;67--1.00;53--1.00;42--3.00	838--962.93	631--1117.10;138--2.04	671--742.69;190--5.58	911--817.67	647--1063.33;162--3.02;42--1.00	667--934.48;59--1.00	862--1011.63
ST4.03ch01:60457631-60457846__PGSC0003DMG400006296	96	215--7.32	215--5.46	215--10.40	215--7.74	215--8.38	36--5.17	27--4.37	61--3.03	24--3.46	215--11.97	215--13.14	72--4.33;60--1.00	215--11.38	84--1.21;79--10.56	215--16.72	137--8.78;65--1.00	215--12.73	79--11.94;62--1.00	125--3.58;86--20.66	215--8.07	120--3.63;72--22.96	112--5.27;17--1.00	135--2.22	215--7.42	180--8.71;12--1.00	107--12.62	215--10.27	109--2.39;79--15.11	215--12.25	215--17.25	215--15.67	91--1.00;79--9.59	215--6.77	214--11.79	124--4.12;79--18.76	215--6.73	79--13.19;56--1.09	106--25.30;63--2.89	97--7.44	215--5.33	120--1.88;79--15.35	214--7.76	215--14.65	213--7.48	215--12.19	155--25.62	215--6.37	215--10.48
ST4.03ch01:60457985-60458378__NB_GTP_1_PGSC0003DMG400006297	96	393--271.74	393--315.38	393--460.15	393--395.81	393--438.26	380--825.14	393--1494.25	391--742.96	364--1056.91	393--180.92	393--552.54	393--277.28	393--265.53	393--177.08	393--512.00	393--309.89	371--552.74	393--223.93	393--1086.02	393--493.92	393--630.36	393--337.01	304--62.78;61--1.00	393--429.33	393--235.47	393--814.99	393--224.94	393--253.59	393--348.86	393--717.57	393--1329.15	393--213.16	393--491.41	393--233.68	393--398.76	393--444.44	347--362.67	56--2.95	393--312.06	393--393.81	393--271.82	393--411.66	393--289.52	393--237.27	393--224.86	393--223.79	393--547.69	393--480.28
ST4.03ch01:64745396-64746241__PGSC0003DMG400006769	96	757--78.98	845--37.95	776--45.47	525--60.79;212--28.85	541--74.80;209--48.74	424--24.74;69--1.80;66--1.89;51--1.00	337--6.34;207--13.66;179--26.09	576--12.38;207--6.87	549--7.10;221--26.41;42--1.00	693--26.10	709--67.32	535--45.77;173--22.56	716--45.89	693--41.28	691--87.65	477--74.75;126--83.85;50--2.56	494--54.18;166--63.97	547--33.58;143--28.94	696--73.48	525--79.58;123--79.40;50--1.00;48--1.56	481--83.68;189--57.50	470--19.22;119--41.74	470--15.48;109--11.75	636--49.45;187--41.66	471--100.98;117--37.69	778--79.70;48--2.46	524--59.24;149--40.00;52--2.21	693--51.74;35--1.00	655--59.66;180--28.76	708--65.90;52--1.00	702--71.92;64--1.00	494--47.03;109--29.54	589--78.31;119--69.43;64--1.00	501--71.37;176--32.63	687--66.93	781--61.73	687--52.62	550--89.75;110--47.64;45--4.00	492--73.40;110--29.53;26--1.00	680--81.06;54--1.00;32--1.00	775--55.11	469--58.05;154--40.82	603--65.45;117--51.67	469--44.50;147--39.90	474--55.45;191--26.04	612--45.48;117--36.38	687--60.79	687--53.21
ST4.03ch01:65253945-65254793__PGSC0003DMG400006785	96	380--176.61;213--3.46;70--1.00;39--1.00	390--160.99;138--1.33;92--1.61;69--2.86	443--156.62;136--1.57;86--2.44	360--199.19;190--1.05	436--255.04;62--2.60;21--1.00	433--90.51;281--2.52	463--89.20;324--2.38	422--72.97;205--2.41	444--47.95;79--1.00;42--1.48	477--97.96;129--1.71;75--1.00	363--404.93;167--2.08;146--3.32;76--2.50;42--1.00	440--121.10;101--1.00;99--1.88;51--1.69	378--159.11;178--2.29	354--58.88;1--1.00	363--143.42;103--2.33;82--1.00;42--1.26	503--110.16;73--2.00	463--264.95;297--2.11	430--119.62;62--1.00	564--105.69;99--1.00	447--142.82;117--1.21;65--1.00	367--301.32;61--1.97;42--1.00;1--1.00	492--85.09;184--1.93;60--1.45	333--24.98	434--132.85;138--1.78	506--174.44;131--1.54	436--186.90;118--1.99;100--1.73;61--2.36	353--166.89;90--1.87;80--1.45;69--1.00;27--2.00	383--199.00;165--2.84;69--3.00	363--149.60;266--1.14	476--169.58;186--2.27;72--1.74	373--215.26;125--1.55;87--3.55	345--157.57;92--1.00;71--1.97;55--1.00	434--173.39;161--2.81	409--177.19;44--2.00;40--2.00	363--174.49;189--2.68;69--1.00	362--174.26;9--1.00	357--169.30;89--1.00;50--1.00	346--172.48;69--2.00;67--2.00;39--2.00	350--96.58;102--1.00;102--3.08	346--227.66;286--2.18;103--1.80	440--152.84;139--2.78;60--2.22	496--220.46;271--5.74	430--195.48;266--4.91;69--1.00	434--74.90;37--1.00	435--135.08;101--1.00;59--1.00	354--127.27;73--1.70	441--122.85;86--2.67	505--209.30;266--2.50
ST4.03ch01:65781343-65782134__PGSC0003DMG400006800	96	400--91.81;294--7.70;46--1.39	400--68.24;280--10.92;34--1.00	400--67.17;215--13.52;62--1.32	724--54.92;47--3.98	400--130.13;286--14.06;66--1.00	352--5.91;178--5.29;137--128.65	307--4.22;131--550.01;75--5.43	304--4.98;151--3.52;130--223.46;96--3.01;19--1.00	355--2.85;227--145.08;71--19.51	400--89.12;232--12.62	442--135.89;232--37.17	207--7.55;153--8.24;140--140.31	387--86.34;313--11.79	333--68.94;171--15.61	397--175.41;380--21.98	240--15.48;189--153.20;135--4.63	731--66.00	397--110.94;356--10.82	400--136.04;165--31.18	329--175.39;165--48.98;81--1.00;80--1.00	400--153.25;218--20.44;50--1.00	256--10.57;135--155.63;96--14.11;76--52.00	210--2.89;149--6.21;131--37.43;78--3.58	336--91.31;266--14.03	400--55.94;166--15.33;16--1.00	398--111.92;225--22.39	248--14.95;227--144.66;106--4.70	334--110.64;329--7.42	336--93.55;232--19.79;57--1.68	333--131.35;221--25.68;16--1.00	502--84.97;286--10.93	226--18.32;142--1.69;133--136.13;71--2.92	337--104.58;232--23.06	333--73.47;163--25.13;118--3.68	340--63.37;289--8.59;11--1.00	328--95.42;161--18.29	400--75.75;250--11.99	227--137.01;184--6.99;146--31.59;1--2.00	335--59.68;232--10.47;101--1.00;16--1.00	339--68.55;234--20.97;16--1.00	330--71.33;232--21.84;44--1.98	400--56.08;280--12.07	334--92.36;281--18.22;60--1.95	330--44.12;205--20.48	400--71.76;202--13.36	390--64.47;243--8.70	329--62.55;256--9.14	329--94.57;216--8.17
ST4.03ch01:66307500-66308375__PGSC0003DMG400025259	96	875--21.77	804--20.30;32--1.00	580--25.10;147--1.73	856--24.54	561--41.45;304--11.33	615--20.98;50--2.00;6--1.00	382--28.26	441--28.54;63--1.00;50--1.98	499--32.25;102--2.52;84--1.00	556--26.44;304--4.80	875--77.74	808--35.09	875--54.86	875--39.00	875--87.72	875--44.99	804--96.43;67--3.67	875--33.14	875--53.49	875--72.25	558--96.90;304--6.21	675--17.81;172--3.06	406--17.53;21--1.29	675--82.95;173--5.88	558--91.40;304--10.64	875--104.00	804--63.71;50--2.00	875--61.97	875--39.74	556--53.20;305--11.75	804--78.92;67--3.15	875--44.86	875--77.49	875--45.50	875--60.60	556--113.55;304--7.17	875--64.98	776--88.15;34--2.00	875--53.51	559--131.74;312--12.06	875--89.19	875--87.13	875--85.48	555--57.74;233--4.94;50--1.00	556--89.96;304--6.69	875--62.28	875--73.78	875--68.03
ST4.03ch01:66599064-66599931__PGSC0003DMG400006316	96	304--6.85;274--18.76;121--10.98;82--4.15;3--1.33	369--16.34;180--3.88;121--11.26;99--5.25	304--6.35;206--17.37;130--20.22;52--1.00;34--1.00	440--7.78;206--22.22	410--37.61;238--14.22;176--4.55	247--5.49;182--25.37;135--1.96;122--69.91	369--22.83;202--13.94;88--1.00;4--4.00	206--11.37;124--48.56;92--5.15;81--2.31;50--1.30	403--10.88;215--46.07;145--4.70;4--7.50	372--44.36;211--2.76;205--6.20;2--1.00	404--115.62;214--4.54;121--29.37;69--3.00;3--1.00	410--39.99;277--2.58;120--42.70	410--94.33;314--5.57;123--55.76	440--14.71;410--40.60	440--24.86;410--110.28	410--67.67;305--7.95;121--48.14	440--30.97;410--108.64	323--59.08;194--3.39;105--10.50;70--2.99;44--1.25	440--12.11;410--130.30	440--23.55;410--138.79	440--30.35;410--183.56	410--41.32;304--7.22;114--16.24	293--27.16;121--10.47;53--1.83	410--83.09;304--6.31;128--51.15	410--60.03;230--18.13;93--2.38	440--24.19;410--155.07	410--107.49;247--27.01;177--3.37	440--21.19;410--93.33	440--17.62;410--69.37	248--75.42;223--6.28;123--24.15	410--113.30;304--7.10;123--66.40	410--69.54;135--13.64;121--24.79	410--116.95;248--34.06;93--3.43;73--1.00	410--52.39;244--17.65;93--1.00	410--108.46;304--6.53;121--69.50	440--20.58;410--139.55	410--131.37;304--5.59;119--83.39	410--102.34;341--46.07;90--3.93	404--50.97;211--2.81;119--30.29;70--4.66;4--5.00	440--35.92;410--96.09	410--125.77;256--53.90;118--2.21	410--119.16;233--8.39;121--132.34;12--1.00	410--109.72;373--37.64	410--59.37;388--18.33	410--86.70;348--26.67	401--75.48;233--3.77;122--89.94;4--10.25	410--91.96;233--7.23;121--88.21	402--73.91;206--22.90;191--3.68;4--4.75
ST4.03ch01:69676103-69677023__PGSC0003DMG401026043	96	645--976.00;194--133.12	618--759.62;193--113.83	850--473.76	621--699.05;183--103.99	621--1014.29;193--186.22;23--3.83	717--960.08;130--12.20	644--851.07;130--14.75;69--1.00	716--475.07;177--8.52	415--1074.90;232--32.12;122--1.84	619--784.74;131--231.76	617--1580.89;263--184.83	644--1135.41;139--107.03	619--1062.71;131--143.09	623--632.38;157--104.42	618--1661.17;131--414.08;93--2.95	617--941.95;181--150.68;23--2.00	858--1078.72;23--2.00	617--716.73;144--124.06	617--1420.31;143--199.41	629--1446.18;196--266.78;44--2.00	624--1433.23;179--375.37	617--607.01;135--176.73;23--1.00	618--278.75;134--83.36	619--1018.84;130--187.59;69--1.00	621--1391.30;141--164.94	621--1401.65;135--123.55	851--919.14	630--921.90;262--86.61	617--1414.93;194--72.81;23--1.00	640--1355.54;200--161.96	624--1199.12;139--164.12	620--794.94;193--72.71	624--1505.93;193--189.32;23--2.00	618--1555.95;217--113.61	621--1653.42;179--109.58	620--1646.76;242--160.85	617--1467.02;130--171.99	617--1527.24;126--351.06	644--1432.45;132--97.23	624--1568.35;193--218.71	850--989.81	620--1820.79;199--169.83	644--1250.75;130--209.72;23--2.00	621--1418.66;242--164.33	855--1082.02	645--1408.14;198--123.07	618--1321.00;193--132.23	631--1243.69;203--192.14
ST4.03ch01:69684459-69685382__PGSC0003DMG404026043	96	860--882.86	859--1019.49	878--850.24	620--1022.10;209--211.06	621--1677.80;273--229.19	923--982.00	923--990.68	866--610.47	867--347.86	621--843.95;194--179.02	859--977.85	611--611.30;263--64.39;3--1.00	630--1576.05;209--229.48	886--836.89	627--1307.94;198--281.40;21--1.00	923--1041.22	856--1375.92	854--799.86	611--1746.30;209--378.94	857--795.00	901--1443.54	854--938.98	622--287.71;230--61.86	621--835.43;204--235.26	857--586.50	912--1033.07	923--820.67	304--922.34;200--2.40;195--132.67	855--1081.14	824--628.22	855--889.97	854--323.89	854--1171.70	922--1520.42	622--1958.50;204--251.97	861--1531.75	622--1408.59;204--232.99	631--1368.75;195--236.50	569--1573.99;212--123.21;28--1.96	882--627.60	825--627.02	854--1626.58;17--2.00	858--1023.68	621--932.11;230--125.23	621--1572.75;228--104.01	854--648.04	854--607.77	857--1233.11
ST4.03ch01:78212076-78212978__PGSC0003DMG400002799	96	840--113.47	838--92.59	839--110.04;15--1.00	838--97.44	838--123.77	836--76.56;21--1.00	844--60.87	838--71.03	854--60.47	833--32.88	838--196.73;30--6.37	839--67.19	838--113.38	838--76.13	841--170.00;24--1.88	832--124.72;31--1.68	839--138.59;42--1.50	832--72.05	839--123.69	902--120.93	832--120.29;22--4.82	842--45.24	425--16.69;338--15.01	843--125.93	832--122.13	832--188.78	902--89.28	833--101.10;33--5.39	902--134.57	902--141.38	840--153.94	839--80.92	832--159.22;21--1.00	879--117.15	834--138.05;21--1.00	823--120.92;22--2.91	832--145.40	830--190.95;22--2.00	863--136.62;30--1.70	839--193.98	834--184.51;21--1.00	845--166.37	832--124.39;19--1.00	832--61.26	839--104.83	835--113.72	834--111.82	842--168.55
ST4.03ch01:79486122-79486931__PGSC0003DMG402018257	96	809--66.52	764--87.37	745--182.55	757--107.77	761--113.51	809--59.99	434--100.21;275--52.84	744--80.98	453--9.97;250--156.28	756--110.01	744--272.77;62--2.00	797--64.59	797--83.12	797--63.33	809--254.61	797--142.18	741--225.09	379--6.08;373--186.35	744--164.07	755--200.11	779--206.91	340--305.35;187--5.71;97--7.84	241--44.79;86--4.10;86--2.78	622--182.92;169--7.34	809--98.42	756--251.42	739--126.99	746--130.62	744--152.55	759--262.72	797--191.30	739--101.99	797--239.00	756--168.68	744--199.71	599--395.21;195--4.71	744--194.92	753--252.45	790--128.01	797--233.47	744--177.70	756--221.67	797--131.09	809--114.03	787--108.22	809--161.80	797--111.91	797--171.95
ST4.03ch01:79499432-79500283__PGSC0003DMG400018256	96	552--24.32;163--2.58;57--1.91	502--17.41	428--16.21;136--1.99;123--1.89;76--1.93	427--17.39;110--4.89;79--1.00;73--1.00;23--1.00	565--23.93;97--1.48;73--1.00	587--22.13;178--2.02	221--37.14;146--3.27;123--2.19;72--1.82;46--1.50	514--22.60;89--1.64;2--3.00	582--13.76;85--5.41	328--4.70;138--6.35;113--1.65	539--38.57;98--2.23;47--1.00	344--16.88;99--1.00;86--4.90;64--1.00;56--1.41	578--11.57	463--13.91	652--34.23;144--3.63	420--20.76;79--2.85;77--2.57;2--2.00	560--23.87;79--2.00;61--1.38;47--2.00	490--17.95;79--1.00;56--2.21	622--22.43;102--3.21	490--27.97;72--1.71;56--1.46;48--1.00	690--15.93;2--1.00	397--10.20;83--1.00;78--1.00	178--1.72;131--6.08;62--1.00	430--27.31;165--3.30;73--1.00;45--1.51	510--27.84;111--3.30	441--26.45;101--1.47;80--3.92;47--1.00;2--1.00	347--34.33;79--1.00;69--1.00;56--4.79	346--37.51;102--1.28;79--1.00	634--27.52;54--2.00	787--24.02	490--40.64;194--1.98;56--3.93	344--28.66;62--1.92;2--3.00	413--39.60;141--1.21;56--1.46;50--2.00;47--1.00	615--18.68;73--2.00	494--23.79;101--1.00;56--2.93;23--1.17	349--15.62;147--3.56	515--27.39;54--1.00;51--1.00	465--41.77;133--5.58;56--1.00	520--31.26;80--1.00	475--29.39	515--29.16	558--24.21;56--1.84;51--1.00	351--40.79;203--2.54;110--3.65	424--17.55;123--1.25;94--1.41	568--20.77;57--1.96	357--36.89;192--5.43;143--3.31;23--1.00	349--26.68;201--6.32;101--8.97;38--2.00	433--35.36;92--1.51;37--1.62
ST4.03ch01:79512662-79513477__PGSC0003DMG400018216	96	815--324.16	747--266.28	815--262.35	815--236.47	788--329.10	812--299.79	812--277.57	812--218.19	752--203.08	815--362.48	815--626.60	815--181.78	751--308.61	754--328.62	815--1067.85	815--386.48	635--600.52;101--1.00	815--432.55	759--610.09	751--659.32	778--741.04;6--1.00	635--274.01	376--183.77;232--120.66;94--1.10	815--319.41	815--205.73	815--367.81	747--336.32	815--314.41	811--539.92	754--772.31	803--499.60	815--379.20	747--450.44	815--343.46	815--477.43	815--272.96	755--556.40	747--965.33	815--269.77	815--442.95	783--203.69	812--549.74	815--283.70	815--387.53	753--333.74	815--427.53	747--253.14	762--487.92
ST4.03ch01:79596344-79597165__PGSC0003DMG400013098	96	591--104.36	569--53.05;97--1.21	739--42.78	602--39.11;84--1.00	584--82.93;37--2.00	403--46.18;104--1.40	299--58.81;96--6.75;68--1.00	523--49.96	341--95.84;38--2.00	519--27.35;192--1.38	632--83.88;121--6.79	519--38.23;215--1.73	586--54.61;129--2.26	519--34.01;91--1.00;80--1.00	649--90.28;37--2.00	529--62.19;38--2.00	744--64.12	516--33.71;100--2.46	557--84.15;38--2.00	559--59.30	560--67.39;159--3.61	572--56.42	521--8.92	742--58.55;37--1.00	749--45.90	749--54.85	587--38.38;37--1.59	554--50.34;124--1.56	622--52.61;114--2.04	645--63.18;38--2.00	674--66.90	519--50.77;105--1.71;101--1.00	599--83.56;78--1.00	611--58.75;96--2.50	524--62.29;101--2.00	694--42.57;37--3.00	577--62.09;107--1.64	636--92.07;76--1.75	609--55.73;68--1.85	638--88.30;38--2.00	740--52.60	662--64.30	631--47.19	622--36.38	671--45.77	591--119.08;92--1.02	620--59.84;37--2.00	620--79.69;80--1.81
ST4.03ch01:79666142-79666933__PGSC0003DMG400020722	96	774--231.30	404--239.43;356--69.38	755--133.23	421--98.52;300--56.72	766--282.94	766--89.66	372--36.88;275--80.36	733--65.77;13--1.08	754--80.35	383--103.46;254--267.01	765--314.04	422--35.76;252--94.92	454--41.60;255--56.41	258--90.67;255--32.76;163--7.43	755--124.35	457--48.55;258--80.35	764--278.61	254--132.76;198--100.56;162--8.52	460--91.89;257--612.85	762--385.07	421--139.84;295--1084.68	256--195.06;241--247.86;105--13.56	213--32.98;179--43.90;74--1.00;45--1.00;33--1.06	441--70.39;291--156.93	754--247.52	761--95.93	761--198.26	767--151.11	446--54.84;251--64.63	430--82.30;256--99.48	766--271.52	770--123.65	419--269.08;274--255.30	441--36.44;311--54.13	432--43.74;304--83.76	488--222.60;257--572.90	451--79.42;251--80.82	771--231.19	764--274.03	766--560.72	761--391.95	791--99.91	768--333.48	421--45.30;251--50.81	428--112.20;254--105.08	423--64.13;261--192.52	268--66.24;229--6.69;179--83.38	773--122.71
ST4.03ch01:79677048-79677866__PGSC0003DMG401020721	96	767--204.64	818--134.64	438--164.20;261--126.66	426--161.33;260--120.26	767--183.78	389--209.25;303--131.32	767--99.52	425--120.72;273--74.89	459--142.21;304--143.20	433--137.71;261--217.77	771--351.73	494--111.38;259--151.78	760--157.53	493--119.83;259--140.94	771--347.51	416--161.96;302--304.84	818--276.33	430--110.82;260--253.68	780--431.14	770--417.13	479--310.80;269--1580.49	424--235.03;259--225.13	426--77.37;261--93.33	764--226.18	762--154.68	451--213.30;265--395.06	431--148.47;325--165.19	780--181.34	767--180.76	490--211.61;284--328.73	818--226.08	758--123.92	443--206.14;264--471.68	769--169.28;32--1.00	777--157.14	439--195.07;273--345.99	686--276.02;49--1.06	761--267.95	418--114.17;270--165.66	818--268.28	767--197.89	768--168.52	790--161.74	481--103.68;259--269.45	816--149.39	492--545.98;264--311.50	770--167.22	771--276.49;39--1.00
ST4.03ch02:13981449-13981766__PGSC0003DMG400011809	96	244--161.03	243--117.55	245--160.45	244--185.89	245--158.32	243--113.95	257--99.40	243--114.48	242--158.60	243--116.45	244--190.03	243--45.72	243--135.37	244--96.39	251--232.64	255--84.36	248--150.31	244--88.52	242--106.40	254--129.88	243--161.95	247--76.16	227--8.26	266--54.35	266--131.64	243--184.60	248--175.25	249--143.87	251--169.83	243--268.05	244--172.23	247--106.87	246--150.06	243--111.42	245--149.29	249--129.40	243--97.60	243--161.93	250--83.46	243--221.40	245--183.47	248--88.04	245--113.88	243--70.70	242--121.81	244--229.45	244--128.07	250--127.26
ST4.03ch02:14460044-14460898__PGSC0003DMG400012918	96	677--222.96	739--161.38;70--1.13	588--272.94;41--2.00	600--237.57;70--1.86;69--1.00	657--338.57;29--1.00	321--13.35;85--1.00	143--12.45	286--13.51;70--1.00;57--1.00;42--1.00	207--1.74;172--17.98	495--222.71;95--5.91;53--1.00	781--323.25	485--123.59;102--1.75;85--2.58;34--1.00	669--207.53;69--1.23	606--99.66	744--367.35;3--1.00	612--228.61;27--1.37	641--262.05;56--1.00	648--168.70	609--329.95;22--1.00	854--209.46	658--469.64	326--211.16;322--5.68;70--1.13	333--86.56	600--187.09;81--1.00	819--122.48;13--1.00	778--210.06;61--1.00	757--112.17;5--1.00	778--162.75;25--1.88	621--168.78;151--1.81;61--3.80	653--251.30;89--1.35	708--177.59;65--1.45	667--103.82	646--275.66;138--1.36	703--219.84	618--279.45;137--2.01	665--389.99;49--1.37	721--248.66;118--2.21	679--275.56;9--2.00	724--158.31;57--3.67	604--282.09;98--1.15	630--297.83;106--3.75	600--285.35;14--1.00	746--219.22;61--1.56	734--144.83	636--208.02;168--2.86	604--329.67;101--1.00	633--199.11;12--1.00	603--337.37;67--1.75;34--1.00
ST4.03ch02:15867462-15868292__PGSC0003DMG400013090	96	415--237.30	358--284.36;49--1.94	361--392.42	415--242.82	414--318.70;77--1.00	415--180.74;73--9.08	406--152.76	396--134.37;33--2.00	254--154.50;106--21.72;73--6.08	251--274.19;74--2.00	255--514.77;187--5.21	254--170.47;156--1.83;97--1.00	535--116.08;133--1.26	285--198.53;115--5.15	285--518.15;67--2.00	416--177.61;54--2.00	415--377.40;106--1.89;78--1.00	264--148.22;108--7.69	255--339.07;145--8.26;49--1.69;28--1.00	415--191.15;68--1.00	415--348.96;101--3.07;33--2.00	285--373.66;116--34.63;35--5.86	251--68.20	415--189.70	262--254.04;94--3.78;73--1.05;68--1.00	255--289.09;112--2.79	253--203.81;116--1.42;38--1.00	254--253.69;212--3.05	415--165.80;138--1.37	285--343.81;103--1.76;97--3.09	262--340.86;123--6.67;101--1.82;82--1.00	285--147.85;96--2.89	415--167.06	345--239.92;62--2.00	422--165.73;97--1.00	358--309.57;154--1.31	453--108.41;124--1.47;111--1.32	257--326.76;69--3.54;55--2.00;38--1.00	255--254.39;96--14.55	257--328.02;67--2.00	264--265.62;109--4.17	239--370.83;68--1.00	255--215.75;158--2.41;108--2.75	403--98.38	345--172.70;130--1.38	384--160.15;73--3.85	273--202.94;107--1.56;94--2.28	415--289.94;236--1.09
ST4.03ch02:15890473-15891222__PGSC0003DMG400013094	96	574--32.17;114--20.16	579--31.04;33--1.00	474--51.99;85--4.93	577--60.61;4--1.00	577--61.51;25--2.00	540--44.98;84--66.39;52--1.17	702--52.55;12--1.00	625--55.53;72--1.00;24--2.00	383--69.50;87--1.57;84--51.61	457--22.10;143--3.91	635--67.14	474--25.67;51--1.00	576--51.33;24--2.00	577--25.51;26--1.96	645--94.91;43--2.12	474--44.09;75--3.64	555--39.98;101--1.00	518--26.09;113--13.76	464--75.45;48--3.58	647--44.78	474--48.07;80--6.41	432--46.60;177--1.45;126--19.77	417--5.28;84--14.06	464--32.93;97--2.72;52--1.00	580--28.37;59--1.42	635--44.94	474--52.29;75--5.16;19--1.26	484--54.11;98--2.45;52--1.50	495--47.36;90--1.98;72--8.50;8--2.12	580--81.11	474--51.64;69--16.17	457--52.52;50--3.54	582--34.55	467--88.38;82--7.49	602--67.85;25--1.96	707--50.27	474--75.43;102--5.64	474--68.95;76--9.68	462--48.20;87--1.00;56--3.68;7--1.00	464--40.38;207--5.74	474--69.98;169--4.43	474--90.31;139--11.94;25--1.00	574--99.12;62--1.00;6--2.67	466--47.68;72--5.08;1--1.00	464--43.62;175--5.33	464--79.30;136--5.45	464--47.24;68--1.51	589--60.12;6--1.83
ST4.03ch02:15896631-15897491__PGSC0003DMG400013091	96	679--215.98	278--1.91;262--712.57;48--1.00	259--1024.63;128--2.72;102--3.38;69--1.00	376--545.15;124--1.63	606--409.01;170--1.37	457--302.08;136--3.10;11--2.00	606--177.69	515--187.18;74--1.93	606--121.16	332--505.19;117--1.40	645--410.74	413--226.27;74--1.93	259--533.63;241--1.49;223--4.48	531--242.79;129--1.34	358--1057.46;239--3.27	435--382.77;66--1.00;16--1.00	259--1214.00;150--1.66;129--2.05	378--306.83;1--1.00	335--902.74	332--928.36;255--2.30	348--1319.32;137--3.78;79--1.00	332--842.72	332--200.47;156--1.58	259--674.31;198--3.32;96--1.00;74--1.93;63--1.00	343--1.78;342--430.74;53--1.00	787--297.68	356--461.77;119--2.05;80--1.00	259--824.27;60--1.00;60--1.00	259--775.47;145--2.28;76--1.91;67--1.48	255--968.07;80--1.80;72--1.00;69--4.42	378--543.20;101--1.00;67--1.00;28--1.00	241--412.20;148--2.49;87--1.48	335--762.77;272--2.15	266--1047.96;111--1.32;78--1.00;70--1.86	259--802.81;160--5.13	375--1099.56;177--2.11;130--2.54	339--498.49;149--2.33	255--934.29;88--4.20;72--2.00	403--353.82;127--2.85;78--2.67	348--493.25;101--1.00;72--1.00;68--1.00;30--1.17	380--526.62;50--1.10	376--527.11;147--1.14	466--476.36;100--3.00;72--3.44	252--553.06;115--1.57;69--3.49	371--502.59;157--1.29;95--1.04;68--1.00	432--494.77;81--1.16	355--500.12;111--1.43;69--1.00	339--841.92
ST4.03ch02:16706464-16707561__RDC0001NLR0009	96	160--13.17;124--12.15;76--1.00	162--7.92;135--24.64;80--2.81	148--16.60;108--11.44;74--1.93	284--17.71;77--2.87;63--1.00;40--1.00	164--3.27;162--18.81;108--16.13;55--1.00	137--3.02;128--8.23;125--17.48	138--1.16;93--12.38;63--6.00	118--8.08;104--5.58;56--1.00	124--9.94;90--3.44	326--13.40;104--1.86;41--1.00;24--1.00	378--28.54;230--7.00	378--9.73;55--1.15	378--17.47;109--1.68;60--1.00	168--12.71;101--2.42;84--1.23;76--4.21	382--17.47;76--2.87;24--1.00	341--22.25;104--2.04	379--17.46;111--2.44;76--3.82	322--10.36;77--3.79	378--17.49;124--2.38;104--9.38	378--25.15;124--1.81;81--3.73	378--20.09;33--5.76;16--1.00	367--9.42;104--2.31	98--11.86;58--1.00	378--17.99;230--3.36	171--15.53;149--11.03;74--1.93	372--22.26;124--2.38;79--3.75;33--1.00	342--15.51;104--1.71;32--1.41	318--18.05;109--4.00;48--1.00	334--17.64;47--1.00;22--1.00	378--18.79;124--3.11	365--22.84;123--5.50	202--2.06;168--7.80;73--2.44	378--14.22;104--4.23	364--16.71;76--1.91;48--1.00	187--12.47;136--10.71;2--1.00	378--14.07	223--9.94;97--5.41;76--1.92	364--16.95;81--3.88	378--13.06;39--2.00	372--20.71;48--1.00	235--9.89;127--10.24	374--11.66;100--1.38	381--19.88;124--2.12;76--1.91;45--1.00	159--11.08;149--13.60;124--1.35;36--2.00	382--18.45;104--4.14	317--10.53	349--9.29;102--1.00;16--1.00;14--1.00	382--22.21;124--5.41
ST4.03ch02:17659875-17660678__PGSC0003DMG400021477	96	353--496.31;271--426.00	353--307.77;286--406.05	353--362.12;308--409.51	353--314.86;262--467.74	353--381.77;308--541.05	353--62.61;308--136.28	353--47.01;262--121.44	353--56.19;255--50.86	307--8.84;267--121.08;36--4.14	353--210.13;263--345.43;39--1.00	321--622.63;308--833.93	353--161.81;266--317.52;40--1.00	353--192.71;262--431.24	353--209.13;295--273.36	353--258.80;308--761.70	353--161.33;295--278.45	353--293.14;306--361.87	353--204.25;276--221.58	353--344.76;260--742.05	353--306.41;261--640.61;42--1.00	316--235.01;274--420.58;10--1.00	301--153.49;264--268.08	353--35.82;259--41.39	316--354.70;263--376.69	353--195.04;262--204.35	316--551.45;280--670.58;11--2.00	353--187.86;308--272.99	316--229.96;262--540.34;44--2.00	353--293.75;259--440.43	353--383.47;269--370.52	353--302.52;308--401.49	353--166.17;263--325.48	353--279.39;268--338.99;6--1.00	353--225.20;308--266.00	353--335.46;262--353.64	316--242.55;261--585.84;35--1.00	353--141.18;286--519.17	353--313.88;276--313.38;4--2.00	353--180.42;257--171.41	353--235.11;308--285.24	353--248.25;308--353.47	353--278.05;267--280.59	353--194.16;263--375.95	353--187.86;262--148.82	353--252.99;263--320.74	353--242.25;262--577.59	353--122.41;308--302.90	353--411.18;308--461.38
ST4.03ch02:18236418-18237188__PGSC0003DMG400021469	96	239--8.74;175--740.13;31--1.00	203--5.96;175--694.59;126--1.08;101--1.00	203--7.13;167--1170.10	305--5.80;175--804.47	423--481.30;101--1.00	386--125.26;97--1.00;53--1.00;9--1.44	352--148.18;115--2.65	214--166.17;192--1.03;155--5.49;70--1.00	386--168.89	203--9.74;175--780.26	423--584.13;90--1.00	175--449.44;155--2.97;99--1.00	240--4.96;175--650.55	236--5.51;185--439.33;97--1.00	423--702.42	223--561.71;192--5.21	217--1017.77;132--9.96;109--1.85;93--1.00;68--1.00	224--7.14;175--517.00;75--1.04	175--1110.78;166--12.70;69--1.80	214--899.86;203--7.35	368--760.31	175--848.83;69--1.00	175--223.11;84--1.00	224--10.31;175--686.83	219--482.67;192--8.93	500--296.18;39--1.00	386--280.46;53--1.66	197--8.81;175--866.62;5--1.00	423--346.93	423--430.20	423--372.66	193--424.27;165--4.24	213--851.95;203--6.15	175--911.14;164--2.32;52--1.00	246--3.85;175--864.45;151--1.18	221--6.37;176--1451.22	226--646.16;191--3.04	216--784.72;139--6.88	313--2.32;175--523.07	423--317.39	195--852.30;192--4.55	181--798.33;114--1.75;101--1.00;68--1.00	269--550.74;139--1.40;67--1.00	175--598.63;107--4.19	423--333.23	216--478.80;166--10.23	223--503.81;155--4.24	220--7.85;185--1048.34;106--2.05
ST4.03ch02:29538305-29539216__PGSC0003DMG400021098	96	563--138.11;87--8.97	563--177.05;77--1.77	589--156.64;77--1.00;71--4.55	563--140.31;142--7.01	563--226.70;179--14.83;119--4.82	563--170.98;257--54.41;24--1.67	563--134.42;258--43.20	563--104.06;257--33.80	562--114.72;180--68.02	562--163.60;181--24.71;136--2.10	563--406.76;345--42.18	565--141.89;334--7.33	563--235.30;257--31.72	757--115.78;24--1.00	563--508.16;334--53.51	765--155.92	563--303.87;334--46.70	564--167.49;335--23.99	758--218.23	563--348.02;335--69.88	563--412.66;233--130.24;108--6.71	516--163.10;334--32.80	516--68.40;160--12.21	516--172.48;193--57.42;140--5.03	911--147.31	911--146.59	911--108.06	563--254.53;176--35.48;108--4.01	756--168.98;137--3.83	563--279.61;160--8.11;114--2.26	563--266.70;215--39.95;108--5.83	563--145.51;334--12.22	563--311.38;334--43.78	563--285.38;346--28.91	756--169.10	563--300.44;191--132.31;28--1.00	516--274.35;187--50.90;87--1.00	516--303.34;168--35.60;108--10.20	563--164.95;343--10.87	563--270.46;224--26.73;96--4.12	563--337.45;334--37.70	562--250.36;346--27.89	563--224.94;334--24.24	756--113.11;133--1.65	575--200.11;180--37.92;132--4.47	563--252.34;334--18.41	563--222.72;346--19.26	563--226.01;335--22.99
ST4.03ch02:29562863-29563720__PGSC0003DMG400021169	96	739--322.94;56--1.41;7--1.00	720--163.77;56--2.41	699--195.35;65--1.35	696--212.42;45--2.20	805--252.89	397--24.50;195--40.17;93--2.00;21--2.00	207--17.28;161--2.05;95--5.92;90--24.77	378--8.32;197--16.49;70--1.00	311--2.02;226--25.91;204--45.17	711--209.00	823--348.71	695--106.71	693--159.33;89--3.79	686--109.72	743--400.63;56--5.34	711--207.93	695--282.22	437--211.00;224--16.60;56--2.86	803--272.24	713--265.86	450--14.69;235--815.57	414--269.71;182--1.70	197--148.27;111--3.09;101--1.00;69--1.00	799--133.36	715--191.17	798--205.19;53--1.00	792--128.61	737--162.48;38--2.00	693--185.46	766--190.31;4--1.00	805--133.34	749--75.95	467--302.13;223--15.48	805--132.94	717--158.05;51--2.00	692--265.52	699--175.54;93--2.46	447--424.96;217--22.86;76--2.00	703--114.75;25--1.68	720--153.97;36--1.11	718--190.21;28--1.00	699--116.91;15--2.00	799--88.84	476--182.53;181--13.04	796--72.90;26--1.00	784--129.21	691--107.41;99--1.52	725--165.62
ST4.03ch02:29906580-29907452__RDC0001NLR0010	96	695--35.20	697--18.92	747--18.71	706--28.87	731--41.36;22--1.00	707--19.85;59--1.93	718--24.96	813--16.78	705--31.27;94--1.39	872--8.90	872--32.28	708--14.19;98--1.00	784--18.22;81--1.00	728--15.99;62--1.00;50--4.40	819--48.16;14--1.00	781--19.59;13--1.00	805--31.31	789--10.08	699--34.14;81--1.95	872--22.96	604--11.65;141--5.49	417--5.25;139--5.26;91--4.13	129--4.84;98--5.99;84--2.54;74--2.76;73--3.88;56--1.00;24--1.00	828--27.83	823--35.88	872--38.23	872--34.13	872--23.58	830--29.74	825--36.30	806--40.79	757--28.10;63--1.16	728--29.21;81--1.00;26--1.00	846--23.93	872--39.22	790--33.21	862--15.07	793--31.29	872--29.37	646--18.93;216--2.67	854--22.39	802--45.62	777--43.07;20--2.00	700--14.25;33--1.00	844--18.82	857--23.73	872--17.39	712--42.51;57--2.46
ST4.03ch02:29911541-29912413__PGSC0003DMG400008306	96	739--18.47	530--17.47;205--11.68;31--1.00	449--7.56;229--23.10	860--14.84	860--17.51	253--4.28;181--10.54;97--1.00;7--1.00	211--4.64;114--3.37;109--4.88;78--1.67;34--1.00	385--3.59;150--1.14;106--1.75	373--12.66;217--4.77;81--1.00	819--6.43	823--49.98;38--2.00	803--16.71	805--22.92	808--24.84;49--1.92;4--1.00	805--50.70	872--27.49	872--21.38	801--22.52	805--21.00;12--1.00	872--35.87	774--18.01;52--3.10;27--1.00	181--6.28;157--3.94;104--1.78	233--2.57;171--3.75;78--2.92;32--1.97	805--22.49;50--2.58	872--27.43	872--35.71	734--34.88;68--1.00;11--1.00	786--25.87;54--1.94	872--47.25	872--41.31	860--23.95	802--11.89	836--20.91	784--26.19	787--26.93	852--15.44	802--19.94	817--36.53	803--21.04	765--25.92;37--2.92	802--52.45;50--1.00	808--20.48;50--2.00	872--23.73	796--14.33;64--2.28	872--17.66	819--26.82;39--1.00	822--32.85	872--43.87
ST4.03ch02:29969224-29970078__PGSC0003DMG400008292	96	854--504.16	854--419.96	854--470.26	854--412.74	854--441.36	700--183.32;38--2.82	155--10.67;155--49.39;118--1.45;106--5.47;34--1.00	784--66.86	351--294.25;157--24.48	854--284.10	854--562.41	854--250.43	854--330.94	854--239.63	854--533.10	692--367.16;124--5.94	854--415.80	723--251.84;111--3.72	854--569.84	712--498.44;89--6.73	854--535.94	788--420.26	701--185.65;112--1.76	854--490.93	854--257.21	723--726.73;74--7.84	799--242.10;44--2.00	854--234.24	854--286.98	854--695.88	854--279.63	854--171.45	854--306.37	854--208.63	854--266.32	854--400.09	854--326.28	714--913.21;121--32.36	854--153.02	854--181.74	854--340.75	854--596.53	789--138.15	709--386.42;100--4.70	854--392.60	854--219.05	854--235.98	854--327.05
ST4.03ch02:37804829-37805734__PGSC0003DMG400013627	96	429--55.25;107--2.99;92--2.47	517--19.18;62--3.10	287--45.32;174--1.24;104--1.42;94--3.49	266--38.82;117--5.87;69--1.99;45--3.84	517--43.18;71--6.42	587--19.41;40--1.20	580--14.17	589--25.84	614--30.49	169--7.78;164--22.27;63--2.97	409--74.86;130--4.24;69--1.00;68--1.00	471--21.05;115--9.11;114--2.98	455--30.98;180--2.91;69--1.00	191--41.15;153--7.46;67--1.93;45--7.71	518--80.61;127--4.20;84--1.81;67--1.00	441--41.04;69--1.96	390--48.36;115--19.91;101--1.68	509--29.68;63--2.40	268--150.05;248--21.06;151--7.87	443--43.02;63--4.62	542--40.99;117--3.36	203--105.64;106--12.46;95--3.19;58--1.00	155--12.25;151--7.19	321--10.72;195--117.48;167--4.85;64--1.00	493--22.28;238--4.95	327--72.20;238--16.44;67--2.94	496--31.44;52--4.42	404--53.36;99--1.00;67--1.63	517--46.85;101--1.84;101--1.00	443--60.33;105--5.51	440--42.80;177--1.88	444--37.07	510--26.61;63--6.00	285--46.81;157--6.41;95--1.69;70--3.94;63--2.00	387--31.69;185--2.34	184--34.95;107--7.27;86--2.44;63--2.00	425--27.02;126--1.58	170--98.84;165--2.81;124--16.40;44--5.82;37--1.00	384--39.55;122--1.39;109--1.65	280--35.37;107--5.16	430--35.37;55--1.80	165--87.39;115--13.50;95--4.34;55--2.73	468--37.99;162--2.12;69--1.00	315--39.97;115--10.91;69--1.00;68--2.94	521--24.67;78--1.55	384--30.89;45--8.69	342--7.36;267--50.58	517--64.28;87--1.95
ST4.03ch02:9114170-9114931__PGSC0003DMG400019900	96	761--268.19	761--384.96	761--266.88	761--301.36	761--429.54	343--86.29;170--130.21;81--2.00	505--69.55;73--1.00;67--1.00	504--49.59;171--1.61	498--69.19;59--1.00;48--2.96	761--715.10	761--868.54	616--394.34;118--32.96	761--240.95	761--169.73	761--402.08	564--574.61;190--139.72	761--645.11	761--314.58	565--970.54;189--200.10	761--1030.34	761--452.87	548--289.24;205--6.60	334--285.38;190--29.93;129--1.79	761--1017.91	761--194.27	761--1150.12	761--417.29	761--300.18	761--660.11	761--520.35	761--736.80	761--161.93	761--728.98	761--1139.60	761--596.51	522--473.22;175--9.41	761--681.58	614--356.87;73--8.14	572--514.37;182--16.55	761--369.39	761--244.39	761--265.04	761--435.73	582--494.06;117--12.60	761--522.10	761--201.71	586--253.91;145--5.03	761--1586.47
ST4.03ch02:9137520-9137946__RDC0001NLR0008	96	278--10.96	336--6.88;39--1.87	164--6.86;64--1.00;49--1.00	160--10.82;140--4.86	161--12.29;94--1.73	88--1.00;64--1.00;4--2.00	160--3.26;69--1.94	112--3.10;61--1.00	69--2.97;64--3.12	160--7.96;121--65.27	166--19.98;117--89.00;37--1.00	163--15.06;95--11.43	204--2.86;168--6.26	158--4.46;121--4.83	303--19.50;49--1.00	164--8.66;122--10.89;113--2.90	171--8.09;99--47.99	172--16.96;119--12.18	122--7.89;112--90.62	320--45.06;63--2.32	167--10.59;99--10.95	269--29.28	78--5.46	180--56.77;154--7.38	231--3.99;166--23.27	164--14.23;86--104.64;66--1.00	163--9.82;149--17.46;36--1.00	162--6.67;132--19.13;99--1.55	144--12.98;111--15.76;47--1.17	169--9.47;121--9.45	233--19.22;172--23.34	222--2.18;155--12.30;30--1.00	288--23.55;110--1.85	172--17.14;142--48.35;49--1.00	165--17.01;120--30.67	161--10.66;112--6.80	156--11.85;94--65.09;45--1.00	123--11.40;107--4.37	265--16.12;67--1.00	167--28.20;138--18.71;66--1.00	169--8.40;92--18.16;61--1.00	155--1.28;139--1.63;49--1.00	171--3.27;139--23.88	172--18.19;121--19.21	167--9.81;81--16.70;66--1.00	182--2.04;167--110.09	164--2.14;94--10.22	250--22.87;167--12.42
ST4.03ch03:10464489-10465358__PGSC0003DMG400043400	96	407--67.84;199--3.48;110--1.73	397--65.01;164--2.66;35--2.00	345--75.38;144--2.32;109--1.69;28--1.00	499--52.69;202--4.97;29--1.21	487--78.01;188--1.62	377--75.80;75--3.60	426--41.69;192--3.12	613--17.56;20--1.00	381--56.61;218--2.72;10--1.00	347--42.95;185--4.77;29--1.17	356--78.00;183--10.16;23--1.00	579--17.49;78--1.00	357--43.28;81--11.94;46--2.00;44--2.00;19--1.74;4--1.00	407--35.35;186--2.31	407--90.01;111--2.64;81--2.00;81--6.98	353--40.08;125--2.54;71--1.00	415--30.34;86--1.00;70--6.67	357--38.17;91--6.52;88--1.50;80--1.69	480--64.15;145--6.67;41--1.12	351--93.73;91--8.08;64--1.00;46--1.00;26--1.00	347--98.38;97--1.80;82--2.12;77--15.14;37--1.78	148--66.42;121--2.49;101--1.00;23--1.43	183--10.18;96--47.56	504--23.90;120--3.44;101--1.44;76--2.74	407--22.46;181--2.02;54--3.13	407--55.61;208--6.56;83--1.00;42--1.00	409--49.96;101--2.72;82--2.45;81--7.88	407--45.82;91--7.69	536--35.38;207--5.04	448--62.52;242--3.37;89--2.92;55--1.76	407--52.85;117--4.29;87--14.37;72--1.00	443--22.00;120--2.80;23--1.48	403--35.18;171--1.80	635--20.47;101--2.00	352--37.21;101--1.00;87--3.25;73--1.88	356--52.51;211--3.07	344--43.26;118--2.14;69--5.99	411--40.14;69--5.97;52--3.96	344--25.09;165--2.92	426--29.98;103--2.76;101--1.00;83--3.54;70--2.00	407--35.49;34--2.00	445--22.19;74--1.88;71--4.83;52--1.00;38--1.79	344--29.56;180--2.87;28--1.00	153--6.20;140--41.66;130--1.38;69--1.99	407--26.20;103--1.67;64--1.81;33--2.00	412--34.64;187--4.10;101--1.00	414--23.63;402--2.66	403--40.90;365--3.80
ST4.03ch03:21175456-21176289__PGSC0003DMG400024337	96	803--855.30	778--765.91	778--762.70	778--614.02	803--915.17	808--1051.33	757--69.36	808--279.73	428--271.34;295--123.75	819--217.59	802--788.69	778--289.25;7--1.00	833--402.73	781--392.40	799--908.77	778--542.44	803--334.73	778--199.15	778--421.62	778--556.50	803--544.64	778--157.56	778--80.40	778--381.65	803--503.09	803--610.42;27--1.00	778--405.38	788--152.71	803--593.06	787--451.19	833--454.63	779--327.39	803--532.60	833--814.73	778--720.86	778--421.96	778--420.88	763--733.17	833--568.37	833--341.64	778--219.54	778--1040.30	769--774.01	763--283.80	778--849.03	778--406.65	803--593.33	796--852.13
ST4.03ch03:2313961-2314869__PGSC0003DMG400005046	96	901--54.75	893--44.57;3--2.00	901--53.31	893--47.22	893--51.32	908--376.52	747--68.29;74--1.70;31--1.45	893--135.29	408--231.36;118--1.26;69--1.00	723--45.86;28--1.00	592--116.74;226--1.93	595--59.05;159--2.89;103--1.53	700--66.52;97--1.55	581--57.25;118--4.47;101--1.00;8--1.00	723--85.50	723--59.24;131--1.92	708--67.25;121--1.40	720--48.50	581--70.10;162--3.07;126--7.16	893--87.60	716--102.23;131--7.22	893--56.86	430--17.51;100--1.83	901--60.69	700--51.17;67--1.00;64--1.00	723--79.32;107--1.59	707--43.84;57--1.00;14--1.00	393--41.43;266--5.43;101--1.00;17--1.00	908--88.64	708--92.84;84--1.26	701--81.43	582--50.90;118--1.27	708--66.43;31--1.45	752--83.13;131--3.75	708--52.28;106--1.61	723--73.52;131--3.56	708--64.85;61--2.16;50--1.00	708--80.38;88--2.00	596--38.84;126--8.40;101--1.00;26--1.00	700--63.73	722--55.67	711--47.96;106--2.71;48--1.50	700--48.08;68--1.00	893--23.93	708--72.60;168--4.77	723--98.75	715--39.38;133--2.80	908--69.46
ST4.03ch03:2503118-2503963__PGSC0003DMG400005052	96	744--53.18	510--56.10;244--3.72	748--54.54	801--51.55	587--82.87;171--3.20	257--101.17;243--22.30;199--6.27	536--16.11;248--87.73	309--19.81;193--3.32;187--93.63;33--1.00	433--16.69;180--84.91;93--2.37;37--1.00	319--16.41;177--82.54;68--1.00;52--1.00	276--5.13;218--53.63;183--175.80	315--11.16;187--66.29;69--1.00;63--1.00	458--50.63;146--4.24;69--1.00	224--44.11;217--24.21;69--1.00;45--1.00	534--28.15;181--197.27	531--38.79;166--3.75	227--27.15;184--151.22;122--2.70;32--6.00	507--7.70;179--70.57;8--1.00	537--21.50;184--203.62	247--3.52;236--134.93;218--45.15	229--34.78;202--181.50;149--2.46;52--3.15;1--1.00	178--158.79;119--5.08;90--29.88;50--1.00	129--7.56;105--77.18;70--1.00	452--11.59;236--73.79;32--1.00	252--27.24;184--59.79;83--1.00;32--1.00;1--2.00	240--4.69;239--46.78;204--82.80	365--16.40;177--76.36;135--4.50;19--1.00	499--9.70;178--106.74	244--3.80;228--43.32;185--89.10	532--18.30;179--97.92	249--24.56;244--3.71;163--107.45;67--1.00	272--3.18;217--20.97;108--69.46;69--1.00	462--11.87;194--88.63	573--35.07;99--2.37	447--11.74;111--114.35;70--2.89	236--119.67;217--17.69;191--1.97;43--1.00	254--3.05;217--21.59;158--87.25	226--27.25;178--104.90;73--2.63	398--12.83;185--33.34;69--1.00	612--34.86;141--1.51	269--3.77;220--23.18;185--149.84;61--1.23	518--8.04;180--96.86;40--2.00	330--16.16;179--103.69;153--2.36;12--2.00	217--12.41;178--57.69;146--1.66	398--14.22;187--78.78;108--2.91;24--1.00	311--11.66;181--107.09;173--3.60;48--1.00	289--3.49;217--15.65;194--74.28;14--1.36	389--18.73;180--115.12;69--1.00
ST4.03ch04:10010993-10011829__PGSC0003DMG400041458	96	440--435.76;167--6.33;98--2.68	270--364.44;252--5.77;139--17.96	293--8.73;290--416.04;116--18.53	487--214.74;271--4.06	440--308.50;300--7.33	450--361.24;99--1.43	490--210.67;115--168.90;61--1.00	648--178.78;107--1.64	313--324.66;180--6.65;115--169.83	662--181.26;100--71.28	436--457.55;259--6.48	264--273.51;147--3.88;100--23.99;10--1.00	565--173.30;100--20.48	763--156.96;31--1.00	616--387.29;127--75.90	471--205.83;138--30.70	818--204.22	447--240.24;318--5.17	763--332.20	766--358.15	261--682.11;188--5.43;175--61.56;31--5.13	627--125.90;112--3.32;20--1.00	209--187.56;141--6.79;79--1.00	442--357.55;148--1.10;102--1.00	443--272.82;293--13.54	662--400.65;58--1.00	724--182.32;5--2.00	471--228.51;115--50.36;76--2.00;6--1.00	685--258.24;10--1.40	763--295.72	777--455.13;31--2.00	763--208.19;31--2.00	766--219.65	448--341.01;219--2.43;13--1.00	288--361.72;260--7.51;140--25.38	404--264.73;101--1.00;100--2.36;100--4.02	763--173.78	599--456.68;158--31.20	778--161.23;31--3.00	466--286.11;132--6.02;87--6.23	570--187.81;78--1.00	449--421.14;148--1.30;125--3.28	586--333.90;166--39.30	440--177.28;288--6.79	609--260.75;148--19.86	219--228.32;191--4.92;100--4.70;49--2.00;31--6.00	288--245.83;156--3.61;140--20.05;94--1.00;31--2.00	606--348.77;103--21.66
ST4.03ch04:10021821-10022687__RDC0001NLR0052	96	789--86.06	637--62.16;142--123.99	629--56.68;144--162.70	617--50.00;155--170.70	786--95.02	410--28.17;144--58.65;101--1.00;12--1.00	717--28.91;12--1.00	521--18.25;139--42.37;78--1.00;12--1.00	280--5.44;192--48.71;144--145.71	786--102.85	787--156.08	565--31.39;144--144.32	810--78.28	781--56.70	786--131.36	617--31.37;147--178.43	629--120.99;143--462.05	785--93.50	785--128.90	786--153.81	638--62.61;188--305.03	629--47.70;140--198.31	184--3.26;152--13.29;134--68.65;52--1.60	617--31.16;155--152.15	790--106.23	786--105.89	785--102.16	786--106.63	786--100.92;46--1.00	789--164.65	789--135.48	782--84.03	668--99.82;86--8.56	793--61.70	786--72.17	866--55.96	610--56.94;151--156.59	786--146.81	785--78.76	785--70.80	789--75.17	787--77.84	789--104.27	790--63.82;61--6.03	636--53.54;145--138.46	624--18.92;145--57.99	784--37.65	801--157.67
ST4.03ch04:10034840-10035676__PGSC0003DMG400037159	96	821--458.39	627--189.44;100--4.68	756--233.50	623--217.09;103--4.49	570--353.65;198--10.53	356--920.15;144--2.88;104--10.35;65--1.00	315--689.15;169--4.02;101--22.70;36--1.00	353--674.39;113--3.04;109--10.01;100--1.38	372--864.73;102--1.37;97--8.10;51--2.90	662--188.86;104--11.06	760--395.31	436--178.23;119--1.39;94--3.84;89--4.39	632--241.32;109--10.32	445--281.89;160--4.15;103--6.05	624--474.67;94--20.22	769--206.21	769--401.31	533--213.08;111--4.10;94--4.14;69--1.00	650--324.39;110--10.44	558--681.01;207--7.48	322--801.98;212--4.64;201--5.75;19--1.00	632--259.49;101--1.95;20--3.90	295--179.54;94--4.27	650--297.79;103--7.45	661--319.35;94--7.97	769--552.75	769--329.79	412--360.79;112--2.11;103--14.84;94--7.68	769--287.00	760--507.55;69--1.00	769--525.69	769--203.66	760--220.60	762--236.50	760--192.83	560--163.99;103--2.00	769--171.59	735--453.52	769--370.43	769--265.20	776--216.35	782--315.35	769--428.26	581--227.27;84--3.50	769--274.52	548--118.27;101--1.00	778--153.40	599--295.99;94--16.57;62--2.00;51--1.00
ST4.03ch04:10042807-10043673__RDC0001NLR0053	96	542--29.15;153--66.03;45--1.27	634--21.82;139--59.50	445--45.83;139--76.29;100--1.66;3--2.00	575--40.56;124--1.69	476--43.60;143--89.64;26--1.00	168--41.08;151--39.34;85--3.24;85--1.66;3--1.00	223--25.14;157--1.65;135--43.19	159--29.78;133--23.83;17--1.94	347--18.62;143--43.08;35--1.00	524--28.08;149--105.59;55--2.36	619--56.50;150--2.18	567--12.10;143--56.45	388--46.23;244--17.76;80--2.81	398--47.54;226--13.74;149--2.57	604--27.72;178--107.92	406--29.50;143--78.10	495--33.27;138--173.69;81--3.42	574--47.11;188--2.53	412--80.07;161--126.55;79--2.73	703--91.45;45--3.00	731--53.54;25--1.00	581--53.18;102--1.26	155--15.30;135--38.01;77--2.00;70--5.33	362--32.75;184--72.28	630--42.81;132--2.52	409--36.51;144--79.68;70--1.00;37--1.00	614--43.36;114--4.17	776--39.79	696--30.03;74--3.26	781--65.49	466--36.98;184--104.30;37--1.62	780--31.23	338--50.99;145--129.42;92--3.64	207--25.13;176--89.31;172--5.41;50--1.50	627--31.51;63--1.00;54--2.44	260--7.60;227--20.81;134--97.68;45--1.11	387--69.62;239--19.12;129--1.20	150--10.80;115--9.51;100--3.52;85--4.22	401--39.39;368--8.48	641--50.37;27--1.44	402--37.09;238--12.82	565--38.57;145--1.92	573--30.48;212--93.63	782--33.70	187--45.63;164--29.16;157--14.76;99--1.00;26--1.00	429--22.69;111--3.65;70--1.99	425--12.77;193--22.89;43--1.70	647--76.00;76--4.24
ST4.03ch04:1018440-1019391__PGSC0003DMG400005577	96	559--562.60;188--5.36	547--546.51;295--3.96	921--472.28	881--319.82;2--2.00	594--462.75;73--4.78	299--53.35;156--2.84;111--4.23;107--6.01;62--1.00	506--3.80;202--6.41;116--141.87;13--1.92	159--2.99;127--2.02;111--76.35;96--3.73;72--2.10	254--17.96;164--3.01;82--2.85;73--1.00;3--2.00	600--200.62;106--1.41	871--282.57	308--206.02;227--43.16;187--6.38	562--869.43;258--2.27	545--635.61;311--9.60	538--449.10;325--6.05	545--641.97;224--3.91	563--830.31;366--6.44	547--674.54;136--3.52	548--550.51;118--1.24;78--1.00;70--1.00	873--775.65	598--850.53;160--2.36	579--390.40;119--3.11	539--237.42;119--1.17;67--1.00	545--692.43;101--1.00	540--302.21;302--13.15	757--706.45	479--259.05;299--11.06	536--147.20;66--1.00;58--1.00	542--1401.70;262--10.29	546--1285.05;180--12.27	616--660.83;257--20.84	914--232.74	616--604.23;244--2.91	547--350.95;138--2.49	542--619.90;243--2.47;2--1.00	912--230.98	630--936.70;252--8.19	581--1010.35;101--5.60	381--364.45;228--75.43;183--1.86;22--1.00	562--679.46;313--2.03	570--166.17;156--2.62	912--148.97	542--401.11;366--3.93	544--320.38;92--1.62;74--1.00	871--430.23	575--23.33;59--2.85	545--692.87;101--1.00;72--1.72	539--632.79;245--3.36
ST4.03ch04:1031768-1032616__RDC0001NLR0021	96	773--968.52;68--1.81	772--950.06;74--2.09	772--1024.36	701--1001.81;43--1.00	772--889.74	764--481.33	749--405.18;8--1.00	640--544.18;122--2.87	637--536.43;117--2.28	680--451.54;74--2.20;21--1.95	614--1093.06;124--2.31;74--8.59	706--641.54;21--5.00	704--1118.67;69--1.00;21--2.38	616--1141.90;84--1.00;66--1.88	675--930.95;72--2.71;21--8.48	703--1026.41;21--1.00	774--1119.57;39--1.00	848--998.85	772--938.07	774--1185.76;41--1.00	772--980.86;41--1.00	754--846.31	526--991.53;112--1.54	777--1003.40	848--793.25	772--1308.08	699--898.46	772--771.14;46--1.00	848--1185.61	772--1336.59;43--4.42	773--1182.85;73--1.00	693--934.41;38--1.37;21--2.00	848--1002.50	763--934.93	746--1136.04;40--1.05	689--897.24;73--1.82;21--2.00	848--1069.71	848--969.51	740--892.52	773--1088.86;6--1.00	763--785.62	832--935.33	778--900.05	701--893.09	848--884.44	589--525.71;78--3.15;21--1.86	777--1024.96	848--985.81
ST4.03ch04:1117783-1118736__PGSC0003DMG400015872	96	887--815.95;45--2.00	881--967.20	886--1093.21	899--784.64	885--877.71	880--67.12	877--52.32	570--92.02;268--8.24	949--30.89	871--129.70	945--1789.16	880--528.88	875--823.12	884--1028.01	880--315.60	848--894.00;21--2.24	850--1528.24	790--781.32	864--988.78	953--1367.42	953--1007.22	758--769.64	710--265.81	899--734.56	727--892.91	899--1338.27	732--965.97	804--546.50;71--1.00	899--1515.90	899--1292.49	899--1094.00	899--961.68	921--1462.48;11--1.00	887--899.61	814--611.80;64--1.00	806--1782.67;58--1.59;17--1.00	953--1122.60	842--1329.94;17--2.00	798--695.37;65--1.31	898--757.85	768--381.32	880--1670.78	836--342.67	754--537.97	887--872.89	874--470.04	899--399.97;19--1.00	952--448.83
ST4.03ch04:1125505-1126353__RDC0001NLR0024	96	748--898.41	578--1135.46;124--1.23	602--1018.97;9--1.00	549--1159.77	607--1032.12	364--25.73;201--981.62	323--22.21;194--820.99	566--279.86	534--333.44	788--585.88	582--1185.82;51--1.00	612--1126.17;99--1.00	620--1094.20;165--5.62	533--1180.50;258--2.90	647--1031.80;88--9.26	545--1219.83	532--1293.24;183--3.02;32--1.00	593--851.84	586--1083.02;142--2.54	552--1160.42;66--1.00	560--1120.90;69--1.00	294--16.17;210--2834.81	527--785.37	534--1260.29;115--1.34	629--1058.02;67--5.09;7--1.00	574--1135.55;176--2.14;23--2.26	529--1323.33;72--2.28;69--1.00;3--2.00	848--798.45	553--1186.10	788--840.04;58--1.00	626--1089.42;149--1.74	565--1044.34	531--1182.21;92--1.00;51--2.00;30--1.97	526--1220.57;53--1.00;43--1.00	574--1134.40;98--1.48;70--1.00	560--1280.71;161--1.75;51--1.14	358--50.59;204--3028.54	529--1304.02	551--1202.48	527--1216.61;53--1.00	789--880.42	586--1125.09	696--968.85	607--1050.13	603--1116.45;177--2.92	527--618.57;10--1.00	558--1202.83;85--1.62;23--1.30	325--67.50;196--3322.00;67--2.00
ST4.03ch04:1129106-1129960__RDC0001NLR0025	96	587--153.41;69--1.00	369--232.31;163--7.56;101--2.00	526--295.76;74--1.74	620--167.26;46--1.00	607--183.26	370--63.46;184--6.10	329--53.08;130--1.25	268--61.07;193--2.58;45--1.00	162--132.72	337--93.06;203--3.80;69--1.00;33--1.00	560--223.00	525--87.51;55--1.00	376--337.73;131--5.13	343--178.03;149--1.60	526--182.64;70--1.00;35--1.94	526--233.75;29--1.00	525--318.46;18--1.00	548--197.45	378--310.99;184--11.86;47--1.00	412--396.93;107--2.68	526--246.02	330--370.61;162--2.03;133--1.25;36--1.42	368--91.62	534--237.44;35--2.83	526--130.62	357--464.74;141--5.06	310--25.35;232--418.53;110--1.84;4--1.00	586--153.51	526--302.86;43--2.00	419--501.43;122--1.30;90--1.77;69--2.00	412--286.48	375--145.56;165--5.32	373--331.12	333--267.00;108--2.48;101--2.11	586--315.85;118--1.71	311--13.25;232--507.37	360--404.31;149--4.90	528--495.31	560--205.23;94--1.00	526--315.82	525--105.49	530--168.90;6--1.00	586--174.69;27--1.00	526--185.98	361--231.47;171--9.92;60--1.00	184--208.73;115--2.70;104--1.94;99--2.26	550--211.26	370--295.92;128--11.18;74--1.00
ST4.03ch04:1269524-1270375__PGSC0003DMG401015877	96	851--308.58	546--348.13;208--2.17	787--510.25	580--391.77;172--4.73	787--224.51	354--25.18;191--2.61	568--17.90;88--1.00	563--12.65	280--4.76;187--10.16	546--324.37;116--3.74;44--1.00	609--397.04	300--28.78;238--185.50	791--455.22	787--285.09	851--460.75	787--474.10	613--622.15;232--3.60	788--395.47	400--1351.14;135--6.39	774--645.29;32--1.00	791--769.51	546--662.44	316--98.12;187--491.86	787--478.95	565--254.51;121--1.93	561--830.97;221--5.19;47--1.00	525--274.17;101--1.00;53--1.00	680--354.45;69--1.09	851--433.68	788--755.73	634--516.15;29--1.00	546--276.00;100--1.61;96--1.00	727--382.26	569--569.36;99--2.67	610--584.72;150--2.01	598--613.73;128--1.33;53--1.23	584--922.16;165--2.42	419--733.22;147--22.73;62--2.00	735--285.65	851--332.73	634--233.48;103--2.39	545--169.80	787--274.34	588--353.55;23--1.00	788--393.31	345--31.90	573--484.34;91--1.00;55--2.00	542--31.98;241--1487.46
ST4.03ch04:1277942-1278121__PGSC0003DMG403015877	71	67--2.00	175--1.77	179--1.77	.	121--1.36	.	.	.	.	179--5.25	178--1.28	.	179--6.19	179--5.54	179--22.31	.	127--1.98	.	75--5.31	.	179--3.36	130--1.69	.	74--7.53	179--4.03	63--4.87	63--1.70	179--5.70	95--2.09	179--4.46	133--2.03	97--1.00;57--1.00	62--2.00	101--1.00;63--2.48	.	147--1.10	100--1.00;32--1.00	63--5.49	71--2.86	.	179--7.89	175--1.38	179--8.34	63--1.38	179--9.87	.	.	179--4.58
ST4.03ch04:1338254-1338472__PGSC0003DMG401026842	95	152--421.14;56--2.12	164--509.83	149--402.62	150--435.22	152--483.57	139--9.99;3--1.00	139--9.14	130--2.67	.	149--130.91	150--1082.78	146--208.91	145--317.09;9--1.00	154--352.34	146--88.46	146--679.57	146--704.69	145--383.86	151--394.64	153--890.38	145--719.10	146--329.32	145--161.50	147--283.62	161--198.61	146--297.28	164--187.87	152--189.82	164--551.56	164--425.68	145--414.75	152--336.48	163--754.80	145--258.67	181--87.77	146--903.66	145--756.19	157--304.24	137--160.80	150--543.37;66--1.00	146--182.30	147--871.55	145--88.32	139--165.07	145--409.30	145--82.59	145--123.43	149--262.75
ST4.03ch04:1344456-1345333__PGSC0003DMG403026842	96	503--563.46;287--380.76	503--438.69;287--176.48	503--687.40;287--242.17	503--435.77;272--196.79	503--394.92;287--245.74	425--155.04;181--4.88;108--55.06;16--2.00	503--118.93;191--6.08;114--64.89	503--119.53;260--30.79	463--88.47;101--41.66;62--1.00;15--1.00	503--187.45;269--276.27	503--2396.22;287--967.67	503--510.87;271--198.00	503--826.04;273--320.36	503--1173.59;268--320.33	503--526.83;292--379.12;18--1.00	503--699.08;287--356.52	503--673.33;287--339.29;3--1.00	503--403.50;268--206.35	503--1192.69;287--506.71	503--1258.13;287--499.98	503--1007.93;299--662.78	503--464.95;274--184.56	407--196.75;269--135.34;57--3.54	503--519.93;287--282.61;41--1.00	503--484.19;269--213.22	503--1090.50;287--305.16	503--445.71;268--135.75	503--619.78;287--184.75	503--1987.96;287--504.51	503--1200.70;287--457.54	503--889.90;287--267.94	503--1023.58;287--283.96	503--1137.47;287--506.32	503--669.33;287--257.00	503--309.73;287--186.23	503--1661.27;295--521.60	503--777.84;268--427.84	503--910.35;287--377.10	503--493.08;275--180.48	503--331.31;287--204.08	399--427.08;288--232.71;61--2.10	503--611.00;320--129.96	503--269.19;268--215.15	503--333.20;272--186.03	503--1037.33;287--304.23	503--216.55;287--176.69	503--218.62;268--155.66	503--914.62;287--441.99;45--1.22
ST4.03ch04:1354632-1355183__RDC0001NLR0026	96	292--29.33;206--1.19	292--15.14;63--1.00;35--2.00	331--22.38;213--1.50	312--21.04;138--1.67;8--1.00	322--32.77	176--14.11;109--3.66	206--7.71;96--8.12	331--9.87	176--10.68;58--3.93	178--26.03;138--2.14;46--2.00	292--77.77	299--47.90	292--34.22;69--1.72	213--38.65;183--1.27;77--9.69	316--96.78;185--5.01	292--18.04;167--1.06	292--96.74;147--1.37	292--15.01	311--22.00;183--1.92	292--40.11	331--32.43;55--2.00	204--14.11;38--1.92	179--14.19	292--12.12;101--1.00;77--1.00	334--83.35;101--1.00	325--22.39;167--1.68;24--1.00	336--121.43;173--1.88	318--62.53;145--2.77	292--40.95;78--1.00;72--1.00	206--45.59;100--3.34;70--5.61	292--113.82;183--2.67	198--32.14;69--4.99	313--41.43	320--11.29;82--2.00;72--2.00	292--38.12	292--69.79;70--1.00	179--65.82;73--3.84;72--2.00;58--2.00	207--50.97;149--2.03;136--54.40	292--62.08	292--25.95	292--39.47	325--46.55;126--1.60	292--44.39	292--28.19;115--1.55	322--22.15;101--1.00	200--10.60;80--9.51	322--21.62;94--1.00	201--44.90;98--2.04;61--4.31
ST4.03ch04:1671772-1672677__PGSC0003DMG400006003	96	773--94.90;87--1.02	626--74.83;96--1.40;1--1.00	630--67.42;214--2.77	636--70.78	679--90.74;142--2.54	444--35.32;136--6.51	436--22.93;173--5.99	384--24.99;141--1.74	673--18.77	622--50.00	639--137.76;66--1.91	640--50.88	730--61.79	626--51.51	657--139.67;98--1.00;30--1.00	630--57.09	628--109.00	626--32.58	745--74.32	788--70.82;78--1.77	730--75.31	628--57.09	622--11.53	622--72.24;101--3.13	626--70.24;101--1.00	621--77.93;106--2.48;105--1.63	630--58.63	622--65.68;30--1.00	726--60.54	658--93.17;83--1.72	628--81.52	626--51.92	844--69.60	726--67.25	627--65.14;69--1.00;61--1.00	687--82.22	845--54.94	670--86.89;79--3.47	649--61.63	733--94.76;7--1.57	629--82.36	702--71.72;2--1.00	630--77.17;107--1.50;79--2.75	626--45.67	622--69.53;195--1.01	628--78.90	641--58.35	791--74.16
ST4.03ch04:1860243-1861073__PGSC0003DMG400005970	96	830--166.46	765--178.32	762--144.04;64--1.20	830--153.64	766--234.78	830--100.53	830--56.53	765--42.36	381--24.55;301--147.36;17--1.00	762--79.93;64--2.00	762--204.31;64--1.80	763--86.88;64--2.00	830--133.17	830--89.29	766--222.83	763--160.57;64--1.94	783--178.45;2--1.00	763--231.47	766--341.69;56--1.00	766--256.63	766--279.00	766--227.99	449--54.36;64--1.20	830--148.44	765--109.61	830--245.66	762--97.49	770--130.95	830--165.02	830--153.10	830--311.66	763--159.96	830--199.98	815--189.24;1--1.00	830--131.55	830--111.95	830--145.95	830--163.75	762--225.41	765--349.86	830--431.58	830--325.35	830--305.51	762--107.49	766--268.15;44--1.00	766--177.25	762--128.79	773--199.16
ST4.03ch04:187009-187833__PGSC0003DMG400002820	96	824--492.94	824--461.45	794--507.13	789--469.42	816--683.78	792--979.90	792--861.05	817--591.59	795--739.59	824--439.88	824--900.73	824--352.83	824--539.02	824--288.08	820--1185.62	794--401.06;8--1.00	824--913.37	824--380.30	765--738.01;35--1.00	824--984.85	824--766.66	794--302.94	462--160.41;126--4.13;46--1.70	824--400.00	824--465.32	824--799.85	824--579.32	824--625.76	795--761.28	824--918.83	824--790.97	824--358.08	824--584.00	824--430.89	784--474.46	784--631.35;6--1.00	794--514.70	824--509.80	813--337.20	824--327.54	824--510.46	824--574.21	785--443.01;6--1.00	824--222.37	794--510.14	824--533.12	816--407.33	794--574.36;26--1.00
ST4.03ch04:194060-194923__RDC0001NLR0017	96	863--491.95	819--518.72	863--518.32	812--526.34	838--682.33	814--1384.10	863--350.73	812--725.84;36--2.25	819--526.62	789--476.88	863--809.24	776--366.84	819--502.34;33--1.00	777--378.77	863--974.25	863--352.90	863--808.88	821--371.36	777--711.20	830--925.01;25--1.00	742--1002.17	766--355.08	720--116.95	863--398.86	814--492.41	821--738.81	830--536.08;8--1.00	819--544.40	791--614.55	818--682.49	845--821.58	730--394.95	807--583.06	724--586.63;16--1.00	787--540.86	777--598.36	863--482.10	809--602.97	859--364.30	784--437.31;27--1.15	816--528.16	863--583.66	790--508.37	829--304.76	812--451.61	815--428.78	847--402.27	820--811.95
ST4.03ch04:21193155-21194030__PGSC0003DMG400020935	96	822--109.53	673--105.22;124--88.02	806--136.14	829--113.81	820--135.97	169--8.24;154--6.20;150--1.90;54--1.00	437--7.19;90--1.49;56--1.00	216--13.03;113--2.28;96--1.00;34--1.74	282--21.76;131--1.48;72--1.00	632--63.48;178--125.26	811--228.12	606--138.32;128--65.11	819--87.21	812--168.71	823--326.80;10--1.00	818--123.79	628--145.46;122--130.65	811--161.46	816--391.05	814--215.74	658--279.69;126--315.18	813--87.28	599--86.32;127--56.02	812--180.21	807--125.62	867--193.58	665--155.22;128--122.61	812--217.73	813--179.94	822--268.86	814--181.02	812--114.47	812--311.74	617--239.62;137--78.88	814--175.55	606--179.09;192--101.24	591--52.14;133--41.74	807--257.51	618--180.54;185--46.50	829--418.94	658--317.90;156--93.63	818--320.74	844--276.59	812--106.79	812--203.64	868--110.42	658--227.42;124--91.78	825--423.95
ST4.03ch04:21926683-21927538__PGSC0003DMG500024234	96	518--252.40;239--96.79	518--242.07;239--48.38	449--333.92;239--42.13	449--302.28;239--47.74	455--353.65;239--67.56	456--60.96;105--4.58;73--1.00	444--43.92;195--2.08	303--72.91;103--5.91;89--1.00	444--30.83;14--1.00	448--203.86;209--11.02	482--441.94;239--61.64	449--199.20;209--35.82	512--289.11;209--38.08	448--194.26;216--26.17	497--662.81;239--88.38	449--216.81;212--35.42;21--1.00;5--2.00	518--356.72;224--30.66	518--169.67;209--23.53	453--476.32;239--41.33	449--379.13;239--29.90	448--452.65;239--28.25;43--1.00	456--348.19;239--34.89	469--51.92;213--6.16;9--2.00	518--293.96;239--57.99	509--229.97;239--57.21	518--585.22;209--109.89	512--549.18;239--71.85	507--326.65;209--26.86	449--420.06;239--40.16	449--730.23;239--34.38	518--420.33;231--37.27	504--182.82;209--18.86	449--347.20;239--32.38	469--292.20;239--25.29	448--260.32;220--23.07	518--427.89;220--25.77	448--180.05;224--15.73	445--486.02;239--34.49;40--2.00	449--473.06;239--49.20	449--205.94;239--17.80	453--312.26;239--61.21	502--213.68;213--59.28;13--1.00	454--593.44;239--60.03	448--446.00;239--58.11	449--494.48;239--70.94	449--928.87;209--53.93;45--2.00	511--271.59;209--40.12	449--519.89;239--43.19
ST4.03ch04:22036184-22037044__PGSC0003DMG400024231	96	860--243.33	860--227.38	860--197.81	860--215.25	860--260.86	495--31.32;255--8.78;18--1.00	362--20.04;151--11.02;142--27.35	355--14.08;133--2.37;127--31.70;54--1.00	372--13.72;156--9.57;113--4.37;10--2.00	827--156.15	860--377.99	778--134.26;38--1.00	827--107.59	827--111.93;20--1.00	860--446.00	860--94.51	860--217.12	811--219.91;24--1.00	860--288.37	840--245.18	860--441.35	820--119.00	778--55.50	837--149.83	838--113.69;5--1.40	827--243.16	827--140.03	860--221.02	817--190.84	860--382.13	860--224.77	779--181.46	860--164.41	811--229.19	832--210.83	800--273.73	811--76.05;46--2.87	811--170.38	811--89.30	827--159.41;31--1.68	860--155.68	827--137.19	821--191.87;6--1.00	860--101.49	860--138.55	788--153.69	830--222.36	860--296.54
ST4.03ch04:24959551-24960389__PGSC0003DMG400002960	96	737--218.71	672--109.80;3--1.00	737--205.01;89--1.48	737--186.98;51--1.00	676--201.64;48--1.35	574--22.29;98--5.08;57--1.00	561--20.27	558--19.06	523--13.61;61--1.00	699--157.77	737--280.75;72--1.00	676--115.25;59--1.27	546--396.49;122--1.21;42--1.24	680--214.83	718--461.43;20--1.35	605--233.52;108--4.54	585--381.86	676--118.61	676--219.05	676--416.61	676--382.84	524--147.86;130--5.68	524--109.77;143--1.76	676--179.16	622--260.16	681--267.09;37--1.00	619--289.33;95--1.00;51--1.00	737--323.57	585--370.17	561--367.80	724--292.93;47--1.17	682--128.11	705--241.33	737--224.87	555--271.53	688--355.04	544--268.62;79--1.85	548--421.59	572--298.83	690--157.98	733--187.88	681--183.48	677--263.72	545--206.61	737--237.39	676--71.15	676--102.85;13--1.00	737--196.09;31--3.29
ST4.03ch04:24978953-24979461__PGSC0003DMG400002947	96	173--1260.66;156--150.37	173--1694.98;146--105.61	173--2356.31;159--128.33	173--1413.20;147--117.38;14--1.00	173--1552.81;149--141.02	146--5.29;127--15.80	123--15.97;67--7.04;56--2.84	157--5.60;131--5.16	96--1.70;77--11.38;36--1.00	173--591.75;147--126.37	173--1346.54;150--240.46	173--563.94;146--50.78;2--1.00	173--60.72;143--86.40	173--1125.83;149--88.48	173--2155.29;149--90.11	173--338.58;149--106.82	173--574.03;149--176.09	173--917.13;146--159.11	173--2788.52;155--142.32	173--923.23;151--127.21	173--1089.51;149--121.25	173--1048.03;151--46.85	141--57.48;117--582.28;42--1.00	173--781.47;156--47.54	173--472.35;147--109.42	173--1449.14;149--75.32	147--38.54;70--1.00;69--144.94;37--1.00	173--979.59;149--103.05	173--91.22;149--103.91	173--63.98;142--85.37	173--968.89;150--76.68;54--1.00	173--535.15;154--60.26	173--1801.37;151--110.46	173--1522.79;149--57.04	173--421.06;153--90.07	173--2825.09;146--93.29	173--70.60;152--94.23	109--402.49;70--84.53;62--95.32	173--296.81;146--52.75	173--304.71;151--71.42	173--369.98;144--61.81	173--1020.92;149--85.42	173--750.02;149--90.21	173--15.79;145--33.54	173--717.64;154--59.31	173--830.24;149--59.72	173--523.31;147--37.16	173--1709.00;159--169.74
ST4.03ch04:24984769-24985599__RDC0001NLR0058	96	769--58.72	552--47.07	731--63.71;25--1.00	664--48.50	577--74.73;47--2.00;29--1.00	523--98.16	439--92.19;98--4.62	398--110.87;128--2.47	416--81.38	334--74.70;224--1.54;58--1.00;21--1.00	454--58.63;183--12.48	513--23.42	371--24.27;195--4.48;57--1.00	593--34.81;97--1.71	668--57.40;77--1.00	365--36.49;107--6.07;54--1.00	360--85.09;89--11.45	362--77.57;230--1.56;89--3.38	326--68.83;130--1.31;107--13.22;42--2.00;16--1.00	389--35.69;111--3.64;50--1.00;45--1.00	398--39.66;103--4.32	317--40.05;54--2.00	327--18.79;69--1.00	325--99.32;308--6.26;28--1.00	382--50.57;179--21.17;124--2.50	773--69.19	426--20.91;111--27.71;50--1.94	668--62.68	196--28.26;142--2.84;133--10.85;85--2.62	369--242.69;251--6.92	397--102.79;155--1.19;89--14.07	533--53.12;118--1.89;84--1.56;29--2.00	330--65.95;166--4.58;64--1.89	369--66.49;273--7.05;3--1.00	369--78.96;287--7.84;76--1.00	369--209.78;244--8.28;18--1.00	218--13.06;113--20.56;88--2.88	318--22.20;169--2.39;109--32.28	371--56.54;158--26.79;72--1.00	342--34.76;292--8.00	698--95.78;60--1.78	336--51.13;180--1.12;119--26.45	383--66.38;188--10.99;49--1.59	324--15.96;277--6.82	330--47.09;243--4.31;59--1.49	319--31.51;150--7.23;60--1.00;36--1.00	369--35.31;107--11.59;100--1.00	385--118.15;188--4.34;75--1.00;56--2.00
ST4.03ch04:25029583-25030434__RDC0001NLR0059	96	618--1584.01;174--1.18	765--1261.91	760--1302.96	772--1026.55	628--1623.23;58--1.00;28--4.00	552--1048.18;40--1.00	595--986.70;82--1.00	561--875.77	618--872.43;73--1.00;61--1.00	668--627.77	851--1417.28	668--836.22	567--1264.97;98--1.67	651--843.98;74--1.00	668--1690.61;28--1.00	636--903.88;67--1.00	669--1179.56;76--1.99	608--672.38;69--1.99;29--1.97	541--1079.20;112--10.50	600--1622.94	559--1111.88;158--2.13	552--590.83	423--214.49;115--2.11	602--1043.58	647--1009.86;88--2.07	752--1423.84	752--901.61	640--677.16	752--1332.40	601--1913.32;152--3.16	851--1059.69	769--656.52	760--992.08	752--1001.62	759--947.55	559--1134.64;76--1.00	753--922.82	689--1804.56	769--1086.31	596--1442.93;110--1.50;69--1.00	760--692.54	775--1503.82	653--1316.97;51--1.00	760--807.91	617--1516.58;144--1.81	574--1476.23;79--1.68	661--1171.86	645--1972.96
ST4.03ch04:2815130-2815969__PGSC0003DMG400029462	96	784--1753.46	839--1753.77	771--1871.71;32--1.59	769--1665.65	764--2179.18	556--2444.42;180--78.92	547--519.69;195--45.43	767--653.43	779--221.70	827--1298.76	797--1410.55;33--1.00	763--1266.41;36--1.11	793--1283.20	786--1363.63	766--2522.54;47--1.38	839--1282.25	583--1328.48;253--21.47	839--1106.10	836--1440.39	771--1739.93	775--2277.47	763--1349.00	572--1264.65;135--1.39	763--891.08	763--1581.87	763--1388.88	763--1133.11	770--1120.99	768--1732.66;51--1.00	768--1284.32	802--1379.69	839--1180.66	839--1573.49	791--2022.80	839--2631.75	763--1741.38;31--2.45	839--1119.14	834--1943.13	769--1229.38	839--1502.44	771--1009.63	764--2474.56;57--1.00	767--1858.35	763--1321.88;68--1.00	763--1697.60	771--1633.70;28--1.68	839--1411.97	839--2183.74
ST4.03ch04:28225009-28225512__RDC0001NLR0062	94	201--3.04;93--4.45	201--3.80;93--4.46	89--5.91;83--4.89;61--1.00	173--3.55;127--4.49	215--3.20;73--5.41;72--1.00;18--1.00	112--1.97;88--6.06;63--2.00;57--1.00	297--4.65	173--3.45;67--1.67	100--1.00	201--2.40;89--4.04	71--3.94;69--1.00;64--2.25	194--5.71;83--3.22	304--4.93	297--4.73	193--5.14;78--3.90	287--4.30;27--1.00	305--10.85	81--2.21;72--2.61	197--2.29	120--6.78;100--4.21;61--1.93	297--6.96	135--3.11;96--2.44;70--3.84	83--3.30;67--1.00;53--1.00	109--2.46;82--2.90;64--1.00	305--6.52	179--3.96	305--5.26	96--2.43;83--3.63;72--3.22	236--2.17;91--1.82	191--2.62;92--8.42;60--2.67	226--3.10;66--1.00;15--1.00	69--1.00;36--2.00	154--2.54;97--4.68	212--3.49;81--3.47	164--2.71;130--6.12	201--2.90;78--5.73	193--5.22;79--10.71	89--4.85;77--2.00;57--5.65	297--3.72	194--2.90;69--2.87	202--3.14;84--6.71	172--3.69;104--5.39	186--1.99;87--7.56	154--2.31;83--8.88	112--3.24;85--3.68;82--4.89	163--2.45;113--2.20	290--3.20	299--5.94
ST4.03ch04:2836149-2836900__PGSC0003DMG400029460	96	359--268.37;159--90.37	359--628.26;150--48.27;25--2.00	359--436.76;150--72.34	359--402.24;151--57.41	359--566.91;150--77.47;10--1.00	345--398.34;150--27.88	358--10.54;138--23.11	356--94.22;150--22.35	256--30.53;148--34.31	359--315.09;184--49.85;2--2.00	355--374.32;150--148.82;76--1.38	359--252.45;150--23.49	346--143.23;159--37.49;2--1.00	359--382.91;159--78.65;2--4.00	359--990.68;227--93.43	359--276.69;150--64.52;2--1.00	359--221.18;142--26.22	359--265.70;150--48.53;57--1.30	359--613.25;150--45.49;31--1.13	359--402.55;150--121.17;64--1.73	359--452.14;150--161.27;39--1.56	359--174.71;150--25.00;2--1.00	359--43.87;129--6.73;2--1.00	359--178.43;142--11.20	359--303.55;159--79.70	359--357.49;148--19.45	359--112.35;159--28.09	359--298.08;227--107.04	359--355.86;159--80.46;55--1.00	359--132.19;183--30.79	359--525.46;227--31.19	359--284.88;150--67.63;2--4.50	359--451.91;150--48.43;66--1.38	359--527.65;150--66.96	359--288.28;150--48.91	359--356.53;150--56.15;74--2.43	356--267.06;142--36.39;2--1.00	359--888.43;137--107.78	359--156.65;150--20.88;2--3.00	359--605.71;148--110.12	359--134.57;150--52.37;31--1.00	359--805.40;148--62.83;2--1.00	359--574.67;184--33.18;2--4.00	359--146.35;150--33.96;67--2.00	359--457.96;150--38.64;2--6.50	359--419.80;158--5.01	359--556.67;150--49.37;26--1.08	359--883.22;150--103.42;30--1.23
ST4.03ch04:28382459-28383106__RDC0001NLR0064	95	123--7.37;70--14.37	305--8.12;26--1.00	299--7.34	116--7.89;87--9.15	302--12.02;87--1.00	303--6.75	177--5.37;173--10.77;10--1.00	302--5.72	297--5.59;63--1.00	211--8.21;73--12.32	303--9.38;69--1.00;52--1.00	215--3.87;72--12.74	178--3.37;85--48.09;45--1.00	135--13.05;117--9.59;75--1.17	189--11.88;97--47.08	252--4.89;70--11.04	354--10.18	161--2.47;89--6.30	227--12.11;70--37.41	298--17.65;81--1.00	301--18.56;69--1.00	133--13.29;71--17.97	129--2.04;86--10.56;69--1.00	173--7.09;99--26.66;70--1.00	298--9.62;191--1.03	308--13.90;71--1.73	210--6.47;70--13.26	298--14.59	166--3.61;128--29.11	297--11.42;105--2.96	297--15.57;61--1.00	304--7.37	299--17.22	302--8.93	137--8.59;84--2.65;55--1.00	219--4.19;70--51.23	304--5.80	219--16.74;104--6.36;69--2.00	192--3.14;128--12.07	315--5.21	93--3.88;84--13.43;70--26.19;66--1.00;19--2.00	173--5.25;98--23.23	224--5.67;114--10.61	304--15.03;71--1.93	333--9.50	102--10.67;101--2.93;92--2.21	171--6.12;74--24.53	279--10.94;181--6.54
ST4.03ch04:28688287-28688547__RDC0001NLR0066	96	260--10.12	210--18.07	209--17.54	260--19.00	260--22.89	260--17.05	209--14.32;22--1.00	259--13.27	260--14.32	260--14.13	210--34.30;28--2.00	209--13.37	260--10.90	209--18.10	260--27.60	208--18.79;43--1.00	233--27.71	234--9.99	209--21.41	260--15.11	209--19.23	209--17.93	199--5.76	209--16.34	229--28.68	260--28.26	209--16.54	215--22.59	209--18.99	209--18.00;28--1.96	209--19.54	215--14.58	209--30.25	208--20.06	209--15.56	209--17.55	259--10.90	260--29.50	208--14.79;28--1.00	209--17.60;43--1.00	210--23.16;29--1.00	208--13.37	238--13.68	209--16.34;28--1.96	260--13.83	209--11.45;27--1.00	209--18.03	209--28.19
ST4.03ch04:2873861-2874448__RDC0001NLR0027	96	511--512.25	511--1268.07	541--757.58	554--718.68	556--962.27	511--201.38	482--62.87	508--76.17	467--111.54;8--2.00	509--1188.63;1--2.00	511--564.57	511--1070.62	511--597.88	518--557.04;1--2.00	511--1818.98	541--851.33	512--493.25	518--1268.88	519--1648.39;12--2.00	511--1438.36	519--1983.49	502--1537.59	487--210.39	502--873.33	546--483.25	519--1066.50	512--465.71	483--626.77	511--918.18	511--697.46	519--1237.79	511--364.30	511--1616.74	502--1759.86;12--2.00	587--1546.82	511--1037.69	508--768.99	519--1650.11;36--2.39	502--239.99	519--1267.31	490--349.73;8--1.12	512--1181.17	511--1268.80;27--2.00	511--482.28	511--968.01	502--1418.45	511--1145.58	519--1678.56
ST4.03ch04:28747779-28748243__RDC0001NLR0067	95	104--1.76;83--3.42;72--2.78	135--3.68;112--3.57	89--6.08;82--3.63;64--1.00	189--5.40	204--4.81;82--6.68	96--2.19;94--2.44;70--1.94	92--20.20;57--2.28	124--10.68;73--1.88	225--7.44	106--15.27;87--4.90	101--1.00;81--9.41	104--6.58;101--1.00;69--1.86	112--1.77;91--2.38;20--1.00	126--2.59;81--6.72;79--3.49	204--5.49;90--6.57	198--3.51	117--3.36;69--1.00;68--1.00	99--1.00;89--1.60;83--2.98	78--1.54;69--2.54	111--4.89;85--2.32;65--1.78	193--3.17;82--7.38	207--3.95;57--1.00	149--2.52;71--1.66	212--3.52;81--1.79	306--6.13;54--1.00	106--1.42;35--2.00	206--6.96;43--1.00	107--2.41;82--3.29;81--5.95	290--3.48	122--1.32;65--1.00;45--2.73	72--2.62;64--2.00;51--1.00;38--1.00	183--3.50;70--3.87	206--6.66;74--1.58	85--11.45;78--3.22;62--1.00	152--2.83	206--6.43;115--5.57	205--5.00;51--1.00	139--4.55;86--2.00;69--4.00	199--2.49;62--1.00	91--1.00;78--2.63;72--2.26	286--4.14	215--2.27;89--6.25	215--5.31;70--2.86	92--6.02;87--1.84;72--3.31	192--7.01;82--2.76	81--6.56	171--2.91;77--3.55	177--2.93;116--6.34
ST4.03ch04:2900462-2901319__PGSC0003DMG400029457	96	621--1453.59;160--15.66	786--1332.54	811--1304.72	811--1131.50	811--1348.39	569--382.47;205--27.62	526--100.11;128--12.70	556--131.53;197--16.19;2--1.00	573--55.04;190--10.56	857--1350.91	781--1570.40	781--1475.98	621--1495.29;176--9.35;27--1.00	629--1810.87;136--7.10	789--2146.12;14--1.00	839--1258.38	601--1951.42;133--9.44	787--1248.28;6--1.00	788--1748.68	835--1414.26	781--1746.44	781--1256.04	539--596.02;109--3.74;25--1.40	781--801.27	616--1973.32;187--9.79	781--1582.89	622--1585.49;177--7.84	616--1628.79;176--25.99	815--1403.76	818--1251.61	787--1579.93	622--1048.23;226--9.29	822--1531.73	786--1761.48;59--1.20	857--1722.60	615--2231.56;138--3.87;2--1.00	628--1818.67;144--13.85	731--2042.64	609--1306.39;122--5.22	857--1444.62	781--933.90	857--1666.88	797--1633.47	597--1585.51;150--12.21	625--1990.93;152--8.09	766--1682.90	787--1516.28	857--1769.55
ST4.03ch04:29160763-29161065__RDC0001NLR0068	93	302--6.12	223--6.45	285--9.68	284--5.91	284--5.50	57--1.00	69--1.00	72--1.00;44--2.00	.	214--7.57	214--14.70	214--5.26	274--6.62;11--2.00	302--8.08	302--6.22	302--8.20	302--12.86	214--6.93	302--8.30	214--14.35	214--9.58	302--7.53	93--1.00	214--9.57	272--12.79	302--8.63	214--19.19	284--15.11;1--1.00	284--16.57	302--19.50	292--9.58	214--11.60	224--10.50	214--5.16	138--15.64;108--3.19	214--2.15	217--5.71	302--11.63	215--6.38;62--1.00	284--11.03	214--12.09	214--7.67	214--12.43;87--3.74	198--1.99	214--14.02	107--5.60;94--8.02	214--9.47	214--18.06
ST4.03ch04:29187214-29187642__RDC0001NLR0069	96	110--2.28;107--12.58;64--1.00	290--8.61	210--13.36;45--1.00	211--11.81;56--1.00	110--19.62;98--1.66	248--7.40	296--6.75	204--5.82;31--1.00	206--6.35;79--1.87;30--2.00	210--16.08;57--1.00	212--8.51;61--1.00	266--6.65	210--6.56;52--1.00	133--11.99;94--1.43;54--1.00	208--19.75;69--1.00	234--14.67	276--6.61	273--6.77	99--1.00;86--15.51	368--6.62	303--13.14	120--23.48;88--1.91	84--9.71	208--11.07;69--1.70	272--9.60	208--9.32	159--6.12;96--15.90	303--15.73	276--9.47	274--9.27	208--6.76;50--1.00	111--7.95;91--3.30	208--13.59	208--9.79;71--1.72	183--8.78;114--16.30	205--13.09;66--1.00	137--12.30;118--1.59	146--10.22	166--3.70;94--12.20	300--7.65;23--1.00	102--1.68;96--17.57;58--1.00;47--1.00	113--8.49	300--10.12;30--2.00	237--5.92	208--9.12	208--12.08	134--10.25;52--1.00	282--11.19
ST4.03ch04:2924191-2925024__RDC0001NLR0028	96	738--1240.66	737--1769.48	737--1728.45	743--1504.32	742--1743.65	554--1007.42;132--2.61	358--128.21;219--7.25;71--1.94	602--270.00;118--1.13	604--446.39;78--1.00	596--1060.49;97--3.37	742--786.34	739--759.12	737--388.86;81--2.04	825--894.61	742--1853.33	611--1076.92;101--1.00;31--1.00	602--845.58;67--1.00;54--1.00	737--1132.45	744--1485.91	833--1545.68	737--1685.75	596--876.03;50--1.00	592--191.43;83--1.81	562--539.35;153--2.53;62--1.52	732--629.30	737--804.18	595--427.58	742--627.49	744--1316.17	597--618.29;228--3.21	744--1184.15;73--2.30	741--558.53	670--1577.97;66--1.00;8--1.00	745--1657.17	742--1707.91;73--1.19	595--987.30;71--1.00;2--1.00	602--965.36;137--2.05;49--2.00	624--2434.19;51--2.00	556--372.87;144--1.68	766--1223.90;2--1.00	651--513.99	596--1570.11;235--3.15	645--1606.03	654--887.61;83--1.66	562--1043.02;78--1.00;66--1.00;14--2.00	742--1326.61	737--1225.45	833--2015.52
ST4.03ch04:29346145-29346651__RDC0001NLR0071	95	202--4.39;101--3.33	209--3.69;89--2.48;69--1.00;62--1.50	165--2.76;127--4.42	155--2.77;122--2.71;28--2.00	219--3.50;77--9.19	286--4.53;74--1.72	286--4.58	222--4.23;81--1.00	286--6.01	415--5.64	368--6.12	183--3.98;111--1.30	368--4.57	415--4.88	365--8.97;38--1.89	291--3.25	415--8.17	87--1.93;81--5.36;77--5.74	286--4.11	186--5.08;180--5.31;37--2.00;22--1.00	295--5.27;51--1.00;36--1.00	193--3.96;81--2.54	111--2.32;65--2.52	362--6.75	282--8.09;81--3.59;76--1.93	293--5.49	294--6.09	415--7.96	372--5.95;19--2.00	296--6.33;68--1.00;34--1.00	294--5.32;18--1.00	322--3.24;63--1.00	414--5.38	415--6.25	278--4.75;81--2.64;37--2.00	348--4.62;47--1.45	115--2.57;88--3.15	415--4.55	207--3.09;69--1.93	459--4.81	325--8.08;81--1.00	152--1.12;112--1.46;59--1.00	412--5.49;1--1.00	208--3.75	216--7.46;63--1.00	404--3.41	213--1.91;33--1.36	339--6.10;70--1.00
ST4.03ch04:2944905-2945742__PGSC0003DMG400029506	96	393--837.32;371--634.37;20--1.00	393--1737.72;371--990.12	393--1440.62;371--843.20	400--1229.38;371--733.30	460--1346.68;371--1030.52	385--98.03;371--548.50	351--24.32;191--3.85;166--89.89	400--39.67;336--197.45;32--1.00	288--58.35;221--9.01;167--35.25	385--1507.64;371--415.37	461--542.03;371--602.44	385--1435.63;371--368.83;6--1.67	393--920.31;371--397.85	409--1164.14;371--559.09;50--1.00	393--1990.99;371--1336.81;60--1.53	393--1235.86;371--795.08;47--1.70	385--465.13;371--452.52	447--1443.64;371--566.48	395--2240.71;371--1297.61;57--1.00	393--1484.13;371--954.59	393--1161.56;356--1413.85;11--1.00	371--506.37;371--1323.33	353--78.49;211--525.98	376--896.34;371--339.15	371--593.53;362--929.14;66--1.00	393--1618.70;371--673.82	393--699.72;371--304.04	400--864.23;324--384.34;31--2.74	461--1188.55;371--858.01	461--867.96;371--410.49	461--1457.40;371--985.57	461--427.80;353--414.60	393--1621.83;371--1223.40	461--1327.58;371--1742.25	418--726.05;371--1128.81	370--1293.59;353--726.55;7--1.00	399--1013.85;371--515.26	393--1386.49;371--1531.98	461--712.75;371--497.46	393--1799.72;371--928.49	371--277.10;363--731.92	427--1466.96;371--1241.71;29--1.00	461--1688.68;371--1178.24	393--826.75;371--573.74	393--1191.33;371--737.97	381--2134.41;371--947.52	393--1580.45;371--923.77	460--1967.59;371--1697.52
ST4.03ch04:2968230-2969204__RDC0001NLR0029	96	913--1486.54	898--1723.72	898--1585.31	928--1488.52	898--1806.88;42--1.00	843--1894.30;45--4.69	566--2205.33;263--4.83;10--1.00	777--1539.08;17--6.00	784--1422.15;17--3.00	973--1582.97	908--1888.82;23--1.00	926--1609.11	969--1309.49	940--1701.53	974--2185.03	898--1536.10;53--1.85	898--1640.36	926--1462.60	904--1802.42	974--1704.23	918--1792.58;48--1.00	974--1450.98	898--983.13	902--1143.78	914--1816.35	898--1653.83	974--1088.62	899--1752.96	898--1770.63	898--1589.72	899--1875.99;62--1.00	898--1740.36;27--1.37	916--1734.53	974--1744.15	914--1919.74	974--1646.16	974--1468.09	974--2013.67	898--1440.11	898--1882.85	898--1633.29	974--2025.25	902--1974.17	904--1458.48	899--1811.66;62--1.00	898--1642.06	894--1788.72	903--2178.00
ST4.03ch04:2984391-2985308__PGSC0003DMG400029505	96	848--2242.35;39--1.00	847--2270.83	917--2164.81	847--2168.48	858--2299.09	758--2044.96;39--122.97	428--3716.36;158--27.34;134--40.67;53--17.08	550--2418.12;135--51.16;53--112.02	549--2053.53;134--2.54	617--3324.13;114--2.32;76--2.08;5--1.00	829--2688.09	690--2824.60;87--1.00	638--2736.44;182--1.91	880--2344.68	822--2748.67;84--1.74	853--2151.42	726--2613.93;114--1.06	855--2238.00	758--2718.42;67--1.00	852--2459.87	798--2804.18;69--4.04;5--1.00	734--2595.80;23--1.00	709--1413.54	815--2079.43;1--1.00	758--2694.28	823--2342.56	773--2152.92	735--2782.85;44--1.75	847--2312.44	597--3081.47;178--7.51;21--1.10	603--3066.34;174--2.17;41--1.00	608--3278.41;122--4.11;50--1.72	858--2450.92	904--2435.21;5--1.00	885--2558.27;1--1.00	625--3460.78;212--5.45	748--2454.23;51--1.96	847--2626.38	847--2168.12	568--3622.11;161--5.69;117--3.03	779--2602.04	917--2297.07	856--2420.65	847--2180.96;8--1.00	587--3517.18;140--4.88;109--2.61	847--2243.49	851--2365.15	853--2541.87
ST4.03ch04:2997886-2998839__PGSC0003DMG400029453	96	877--1373.81	877--1450.06	877--1453.70	885--1407.66	877--1476.12;70--1.86	822--1756.16;20--1.00	740--1612.48;39--1.85	732--1807.96;50--1.00;36--1.14	895--1438.85;5--3.80	953--1418.52	953--1482.38	862--1511.28;74--1.95	877--1513.35;2--3.00	953--1391.29	953--1761.78	905--1459.45;2--3.00	733--1781.37;143--5.57	877--1486.32	884--1425.24	953--1300.00	953--1418.23	746--1732.06;113--2.54;42--1.00;2--4.00	539--1777.17;177--3.89;20--1.45	877--1496.93	821--1652.20;66--5.65	882--1531.26	953--1376.50	905--1402.80;2--2.00	953--1340.65	953--1392.67	877--1476.61;75--5.07	877--1551.40;64--2.00;2--1.00	877--1520.55;70--1.93	909--1589.78;17--1.00	877--1468.23	877--1821.56;2--3.00	877--1407.41	862--1491.87	868--1491.17;2--1.00	883--1465.54;2--2.50	874--1517.16;58--1.22	886--1617.32;2--1.00	877--1646.36;2--2.50	829--1500.55;27--11.26	953--1536.69	907--1422.37;36--1.00	904--1435.61;28--1.00	877--1529.31;16--1.00
ST4.03ch04:3007399-3007776__RDC0001NLR0030	96	377--123.92	377--52.13	377--133.12	377--76.35	377--35.68	188--27.74;176--8.70	377--18.55	265--10.80;75--1.87	181--21.07	377--41.71	377--102.81	377--40.81	347--33.54	377--66.51	377--74.82	377--41.21	188--139.86;156--2.78	377--37.42	377--45.15	254--66.56;115--2.09	377--101.43	377--42.93	254--24.86;82--2.54	377--34.32	377--61.80	377--54.20	377--57.82	377--45.42	377--26.41	377--66.00	359--54.67	377--30.62	377--67.54	377--113.25	377--893.30	377--164.89	187--97.91;128--4.06	377--425.59	377--22.20	377--63.66	377--57.14	377--99.77	377--74.79	190--56.83;133--1.74	377--71.13	192--114.32;181--3.88	377--62.05	377--55.63
ST4.03ch04:3023507-3023941__RDC0001NLR0031	96	434--537.91	361--1730.66	361--1574.88	361--1245.21	372--1737.09	361--58.73	221--79.75;130--8.99	353--21.05	219--6.63;118--25.41	361--1533.85	364--1775.30;14--1.21	361--1606.84	369--295.83	383--1652.82	429--1429.88	362--1576.53	377--1568.16	361--1623.46	361--1474.39	369--712.42	361--1788.08;8--1.00	361--1672.47;65--2.89	212--6.18;125--426.08	361--1711.77	367--1710.08	362--1689.33	364--1222.21	378--1512.88	434--444.26	361--370.86	364--1666.37;59--1.00	366--308.42	362--1684.04	361--1727.43	367--1324.64	361--1839.95	361--1680.35	369--1724.61	357--642.52	361--1773.22	361--464.72	365--1783.32	361--1905.47;6--1.00	359--618.93	369--1737.74	367--1548.68	434--1457.15	361--1807.84
ST4.03ch04:3036375-3037340__PGSC0003DMG400029504	96	910--2458.44	922--2439.68;23--2.78	922--2416.07	965--2010.48	922--2886.92	866--2417.84;24--15.88	746--925.66;79--1.67;19--4.79	965--1305.48	720--1532.08;131--28.59;19--9.11	892--1702.67	965--2667.40	965--1541.03	899--1891.57;53--2.34	921--2123.95	892--2625.93	965--1863.81	965--1673.27	965--1593.12	965--1823.18	965--2239.00	965--2166.22	892--1585.36	869--685.61	893--1339.62;40--1.38	910--2383.80	892--2103.24;66--3.06	965--1682.32	965--1603.91	965--2177.56	965--1707.08	965--1959.94	892--1850.00	965--2057.68	903--2673.30	893--2734.85	892--2128.16	900--1745.90;42--1.69	892--3205.77;44--3.86	965--2159.58	916--1937.09	965--1492.48	900--2764.45;48--1.00	965--2140.73	889--1996.81	883--2400.65;67--1.15	896--1906.06;67--1.91	965--2152.78	965--2694.40
ST4.03ch04:31434401-31435279__PGSC0003DMG400002217	96	827--195.78	824--78.82	824--169.10	824--102.02	694--100.98;114--7.36	823--870.49	822--613.97	829--569.76	822--495.76	818--330.04	825--290.95	813--108.25	851--263.29	755--137.57;111--7.05	813--402.61	817--177.27	824--594.47	809--250.67	809--328.82;31--1.00	701--378.47;112--5.38	824--95.71	782--257.80	469--31.22;152--4.89;41--1.76	815--299.75	824--248.18	831--439.00	824--170.57	824--291.19	817--329.23	820--611.42	811--359.45	824--86.92	807--283.11	808--233.33	824--257.08	805--330.93	449--314.43;349--36.16	816--839.60	806--257.66	467--311.08;362--44.86	821--529.96	670--120.07;100--13.77	816--360.01	705--48.28;96--2.93	807--163.41	824--245.43	821--250.89	833--384.47
ST4.03ch04:4235840-4236700__PGSC0003DMG400006533	96	785--465.15	860--199.78	860--294.63	860--271.70	860--410.67	493--529.99;141--50.66;44--1.00	485--332.49;60--1.00	491--278.57;131--15.92;100--2.69	473--135.57;111--29.99;49--3.76;30--1.00	791--151.43	860--1095.83	860--419.17	758--565.98;33--1.00;24--1.00	860--124.02	860--1463.47	519--282.86;119--3.75;70--1.94;70--4.79	790--580.06	332--434.21;152--2.05;129--92.07;70--1.00	800--572.82;5--2.00	566--511.81;122--2.66;70--2.87;48--1.92	830--596.73;16--1.25	800--217.75	559--74.28;133--155.98;72--3.32	860--245.03	791--704.36	860--534.73	791--644.39	725--459.76	649--517.68;107--4.47	786--852.04	499--850.36;139--4.12;72--11.40	860--244.69	785--675.70;70--5.40	860--167.31	786--551.48	785--417.13;72--7.65	790--258.03	479--1692.00;292--21.84;9--2.00	752--504.51;9--1.00	860--340.24	860--274.15	860--455.59	860--261.02	790--450.71	860--367.21	540--559.85;229--11.79	622--450.65;207--177.64;9--1.00	562--578.46;292--6.75
ST4.03ch04:4245436-4246296__PGSC0003DMG400006531	96	813--119.68	484--105.99;308--86.61	522--133.77;318--98.74	483--113.50;319--79.11	520--116.83;312--132.35	309--39.54;249--10.80;218--7.79	300--25.47;147--8.48;108--4.51;95--3.78	274--46.76;208--4.57;172--6.22	210--6.25;126--6.10;98--1.00;91--2.26	484--134.54;278--8.08;4--1.00	558--125.32;250--218.79	277--17.46;249--88.02;234--18.04;14--1.00	811--52.71;30--1.00	811--48.46	811--218.45	860--16.59	487--125.95;308--8.23	493--30.95;307--12.36	811--99.91	548--16.75;249--28.78	811--130.46	272--11.31;251--183.18;225--15.08	483--29.96;225--6.74	476--76.67;319--22.76	790--105.66	465--141.26;273--27.24	781--42.39	788--64.34;24--2.00	418--79.99;358--16.38	787--71.78	300--19.07;249--43.49;100--2.46;93--5.15	330--13.75;229--149.83;207--54.51	811--59.06	552--53.82;300--16.37	811--44.44	811--239.57	811--58.43	458--29.23;264--31.75	790--35.45	550--84.88;249--14.00	416--20.93;344--129.00	556--108.59;230--259.84	539--31.08;249--118.65	548--43.69;250--26.64	555--16.77;251--199.25	450--18.68;282--13.61;50--1.00	509--26.03;306--16.10	493--96.70;303--34.29
ST4.03ch04:4614223-4615082__PGSC0003DMG400011529	96	825--403.05	859--258.13	789--391.59	825--300.69	778--378.76;15--2.00	770--94.49	807--45.44	516--42.95;180--96.26;48--2.00	455--28.65;191--40.08;57--2.00	761--144.84	799--603.48;37--1.00	803--91.17	841--214.58	799--127.07	821--800.39	825--85.23	728--236.43;37--1.00;36--4.00	825--201.99	838--377.53	825--371.56	841--269.61	728--195.55;51--2.00	574--22.84;215--107.69	765--306.03;43--2.74;26--1.00	765--208.53	856--571.60	729--138.97	728--209.45	730--336.42	807--395.17;16--1.00	772--559.42;9--1.00	777--346.47	781--215.21	789--317.40	725--55.28	825--639.33	839--280.66	770--473.18;5--2.00	807--234.14	807--170.05	799--204.99	773--242.95	825--396.91	807--115.34	822--314.81	859--190.63	792--331.10	789--346.69;41--2.00
ST4.03ch04:4633336-4634193__PGSC0003DMG400011528	96	758--153.84;33--1.00	771--100.03	757--127.67;25--1.00	729--126.26	765--180.37	618--52.78;75--188.49	673--46.19	371--70.82;149--2.22;75--69.41;70--1.80	242--49.39;163--3.72;106--18.95	609--66.75;106--5.10	790--86.61	727--41.24	828--84.42	724--39.59;44--1.00	757--103.05	757--45.54	630--84.70;102--1.89;24--4.75	757--85.51	758--107.91	827--151.76	741--112.07;4--1.00	608--91.35;76--1.92;6--2.00	748--17.88	787--133.51;67--2.55	758--64.86	839--215.43	757--82.55	757--77.17	857--121.49	839--155.09	844--180.73	762--132.08	727--65.71;67--1.57	793--150.19	764--65.83;20--1.00	730--108.32	827--102.70	666--238.68;89--9.27	743--98.67;68--2.97	839--141.65	762--165.27;10--2.00	772--141.35	787--125.40	757--64.31	757--147.70;68--1.00;24--2.00	827--105.22	731--65.48	787--114.97;68--3.97
ST4.03ch04:4639104-4639961__PGSC0003DMG400011527	96	811--380.10	811--359.90	811--290.01;38--1.24	811--285.79;45--1.00	795--412.17	790--184.64	811--129.74	804--115.09	587--154.60;173--17.02	797--191.10;37--1.00	811--257.42	787--158.94	774--164.23;47--1.17	790--171.63	836--446.56	793--129.88	790--293.75	790--324.20	811--496.96	811--576.24;40--1.00	811--368.59	811--136.10	762--45.67	857--260.06	799--202.42	811--565.79;44--1.36	811--125.85	821--222.71	857--538.76	857--720.39	857--557.85	793--407.27	826--168.94	792--348.52	803--132.84	788--418.92	782--389.79	793--460.00	811--126.20	811--375.36;8--1.00	786--204.48	853--306.93	790--356.38	808--158.08	791--313.95	857--324.89	811--245.62	811--460.19
ST4.03ch04:4644386-4645007__NB_GTP_2_PGSC0003DMG402011526	96	621--1253.43	621--748.74	621--881.83	621--935.24	621--1085.24	480--20.01;87--6.21	502--61.34;49--2.90	376--51.93;86--4.76;70--5.71	367--18.20;76--2.00;54--1.00	291--20.48;183--26.72;104--1.86	621--721.00	594--100.05	594--244.80	621--261.27	621--716.87	602--214.00	594--633.96	594--666.29	594--1087.47	621--1012.08	621--1056.12	621--293.45	452--166.62;143--4.52	621--381.25	621--536.89	596--783.72	621--196.15	601--152.78	621--686.29	594--778.74	594--1022.43;20--1.00	594--484.12	621--591.48	621--1019.73	621--1033.12	621--127.05	594--837.61	88--17.72	594--657.67	594--821.44;2--1.00	482--217.38;98--7.77	594--699.65;6--1.00	516--305.53;74--6.38	594--472.91	599--336.44	594--259.20	621--508.92	621--1614.51
ST4.03ch04:4649060-4649917__PGSC0003DMG400011525	96	857--341.72	857--401.92	857--299.77	857--330.35	857--414.28	788--895.29	798--475.28	788--602.63;37--1.00	788--478.46	857--224.19	857--527.62	857--301.42	857--279.06	857--321.48	857--818.83	857--211.50	857--360.00	857--213.46	857--672.47	857--659.77	857--562.67	836--179.34;6--1.00	825--83.94	857--233.87	857--301.30	857--476.44	787--219.39	857--262.48	857--481.59	857--424.25	857--487.40	857--241.56	857--362.13	857--297.86	857--250.01	857--260.19	857--368.04	857--403.50	857--258.20	857--389.42	857--198.91	857--436.10	857--264.83	857--113.19	857--298.39	857--281.59	857--348.03	857--579.46
ST4.03ch04:4654163-4654825__PGSC0003DMG400011524	96	662--30.64	662--46.58	644--35.25	662--40.63	662--37.19	290--27.42;245--1.40;64--1.61	387--17.11;188--1.37	389--10.06;52--1.00	319--11.12;31--1.58	585--24.85	629--103.27	620--38.73	637--14.07	613--42.67	662--140.10	662--22.30	523--86.75;29--1.00	649--14.34	538--142.09;82--5.95	662--26.62	626--81.81;2--1.00	627--20.99	302--17.13;117--5.62;71--3.68;55--1.00	570--39.18;54--1.81	662--35.44	534--48.94;126--2.81	425--24.90;190--1.72	662--45.44	642--13.72	662--19.72	662--33.42	421--22.25;95--1.00;70--2.00	523--54.64;75--2.60	662--33.61	598--24.42	662--44.06	662--20.05	541--46.11;70--6.57	642--21.83	637--10.21	601--29.09;60--1.97	590--33.77	662--31.28	629--14.05	662--25.53	634--48.22;14--1.00	662--50.68	662--90.02
ST4.03ch04:4662361-4663218__PGSC0003DMG400011523	96	805--622.64	825--575.13;14--1.71	857--608.59	857--580.40	857--680.18	792--310.40;17--1.00	787--234.89	768--232.64;9--1.56	773--197.45	808--290.23	808--885.54;40--1.00	800--351.92	758--517.85;17--2.00	789--448.67	808--1210.80;4--1.00	857--408.86	790--687.44	802--626.44;4--1.00	798--901.48	857--1577.05	808--905.42	757--295.09	775--101.69	808--466.67	761--404.96;44--2.86;19--1.00	857--775.08	808--285.18	788--563.11;51--2.00	857--1603.36	810--1887.26	857--1493.42	775--736.79	788--669.47	857--617.81	760--565.44;27--1.19	790--868.89	817--959.13	771--1224.21;51--2.51	793--415.77	808--1376.69	821--505.57	808--1204.35	857--369.35	790--305.75	788--573.35	856--512.23	790--558.53	857--974.62
ST4.03ch04:4668077-4668934__PGSC0003DMG401011522	96	806--2940.43	809--2760.28;13--1.00	808--3045.70	805--2465.22	857--3523.71	765--92.11;57--1.00	761--59.56	679--54.09;101--1.41	661--46.26;41--1.00	833--2313.57	857--1739.15	787--2379.62	808--2871.53	787--2574.24	839--1946.44	857--2773.58	857--3092.03	857--1135.41	808--2275.93	833--3086.50	787--2677.30	787--1377.91	789--356.55	808--2329.87	808--3204.04	808--3324.38	787--2333.13	753--2141.38	787--3632.09	808--2941.93	808--2954.90	839--1151.89	833--2996.89	833--3105.87	783--3699.84	783--2833.70	808--2548.28	833--2734.15	808--2604.88	808--2203.25	754--2233.48	857--3469.73	808--2365.26	833--2153.78	833--2916.42	787--2365.56	857--2339.34	857--2853.18
ST4.03ch04:4676055-4676627__PGSC0003DMG400011521	96	572--425.15	572--294.48	572--350.25	572--328.80	572--569.68	572--40.86	572--49.65	572--43.18	572--29.90	572--183.34	572--585.29	572--284.79	572--368.73	566--206.20;4--4.00	572--584.58	572--251.74	572--588.64	566--255.03;4--2.00	572--399.60	572--462.84	572--426.75	572--177.98	572--64.04	572--307.98	572--412.40	572--563.99	566--401.52;4--2.00	572--332.41	572--543.91	572--586.10	572--598.17	572--222.73	566--434.87;4--16.00	572--295.58	566--360.42;4--3.25	572--276.47	572--323.84	566--366.01	569--275.27	572--343.05	572--300.58	572--476.73	572--350.15	572--245.24	572--348.39	572--383.48	572--295.99	572--412.00
ST4.03ch04:4688773-4689639__PGSC0003DMG400011520	96	866--657.20	866--727.51	866--677.90	866--767.83	866--750.16	659--43.04	753--55.54	341--52.55;306--19.68	299--23.90;298--41.13	730--546.90	866--1289.61	847--399.38	824--497.70	825--481.57	866--1509.74	732--368.01;120--2.57	734--789.67;37--1.00	761--402.66	866--1171.66	761--1090.00	774--1143.81;80--2.08	717--377.84	487--267.78;156--30.72;15--1.47	866--410.81	727--504.95;101--3.74	866--731.45	662--368.48;101--1.00	866--641.73	866--786.41	727--1300.39;64--1.00	737--1177.15;111--1.49	722--577.33;100--1.32;23--1.00	866--580.35	798--680.71	772--395.33	724--1173.08;115--4.22	734--735.79	654--1205.38;111--2.55;34--2.18	720--365.49;17--1.00	788--547.23	866--622.28	824--644.21;29--2.28	657--564.42;34--1.94	740--301.87;115--3.40	866--484.20	658--853.38;60--1.98	800--563.36	866--973.03
ST4.03ch04:4694773-4695629__RDC0001NLR0032	96	452--923.73;359--25.48;15--2.47	452--1004.69;392--22.86	452--1086.28;392--29.80	452--1056.05;392--20.95	452--1194.14;392--24.39	438--668.66;173--3.69;69--2.10	396--280.76;117--3.91;68--1.00	356--305.52;125--3.54;68--1.00;52--1.00	298--188.93;61--1.00;32--4.00	452--526.47;392--8.32	452--1596.94;392--17.33	452--531.56;392--10.95	452--783.46;247--17.84;90--18.41;33--1.45	452--626.75;392--13.19	452--2184.32;392--24.18	452--607.63;374--17.69	452--1337.19;315--29.62;47--1.38	452--417.52;392--10.01	452--1767.98;392--17.05	452--1029.86;392--23.73	452--1871.41;392--20.14	452--510.97;254--17.70;136--3.46	452--201.60;106--2.38;89--1.85	452--627.34;392--10.64	452--718.15;392--12.68	452--980.77;392--30.79	452--490.58;265--10.25;89--12.75	411--1143.71;392--14.41	452--1074.12;392--17.87	452--1115.81;325--17.03;53--1.00	452--1325.65;392--26.53	399--612.93;392--6.70;34--1.00	411--1191.19;392--12.56;37--2.00	452--920.04;315--30.78;71--2.07	452--969.49;392--22.72	398--1469.45;255--16.69;129--3.38;24--2.12	452--816.83;296--13.06	452--877.52;255--31.22;23--2.00	452--553.41;392--10.96	452--626.42;383--12.84	452--846.12;392--10.54	411--854.59;392--15.19;23--2.00	452--581.43;392--13.86	452--443.96;210--8.98;69--2.00	452--883.80;252--16.89;129--5.71	452--698.71;392--13.70	452--754.34;335--24.65	452--1553.09;296--34.01;94--3.65
ST4.03ch04:4700444-4701245__RDC0001NLR0033	96	801--422.05	801--241.79	801--379.89	801--316.13	801--488.93	242--59.53;242--270.53;92--1.64;55--1.00	240--27.60;226--236.85;153--1.28;83--1.00	232--18.12;220--218.21	232--11.22;216--168.67;82--1.00;36--2.00	741--246.33	798--486.82	801--174.27	801--428.85	504--268.93;295--15.74	769--577.78	801--348.50	801--512.08	801--182.11	798--296.63	801--401.06	801--423.47	801--121.36	274--32.45;229--83.69;157--2.06	801--235.71	801--259.29	801--413.95	801--220.15	801--165.47	801--410.92	796--547.03	800--504.07	797--201.06	797--216.53	797--229.30	801--353.40	685--514.49;115--1.40	764--292.49	797--436.15	801--202.69	800--246.89	801--275.79	797--316.45	801--213.18	801--117.58	801--311.29	797--296.12	801--171.88	801--261.11
ST4.03ch04:4715638-4716495__PGSC0003DMG400011517	96	808--1399.33	790--721.26	792--1006.47	790--863.83	807--1321.14	819--96.17	722--157.58	712--75.14;34--2.00	662--52.95;2--1.00	803--570.54	808--1647.70	788--691.56	790--1304.56;9--1.00	808--510.05	857--1359.54	808--827.18;45--1.00	857--1813.94	857--531.45	857--900.76	808--1092.16	790--1310.07	787--898.93;39--1.00	790--128.29	857--871.35	857--1234.29	857--1648.95	788--845.27	857--266.88	791--1182.47	789--1353.52	857--1405.90	857--443.91	807--555.74	807--1242.05	808--1129.47	857--1135.36	789--875.22	802--1332.15;10--2.00	754--1537.13;8--1.00	790--490.39	818--959.70;36--1.00	788--808.77	788--1235.65	794--839.99	857--1352.58	857--1646.19	788--891.70;48--1.88	808--1759.30
ST4.03ch04:4722361-4722960__RDC0001NLR0036	96	599--124.65	599--85.23	599--140.49	599--103.72	599--122.87	304--19.97;202--48.56;47--1.00	222--1.95;159--27.75;137--76.88	203--64.99;179--32.56;69--1.99;28--1.00	250--3.31;96--57.17;67--1.00;8--2.38	599--59.00	599--95.44	599--48.17	599--96.35	380--68.31;214--10.07	566--96.67;12--1.00	599--95.86	599--145.31	394--77.14;197--32.28	310--116.52;271--13.68	599--147.36	599--122.08	599--49.65	379--15.36;200--6.37	599--91.83	316--176.08;270--12.49	316--156.41;276--42.34	599--53.10	599--64.28	599--163.11	380--173.18;217--100.11	305--229.11;263--73.54	599--66.97	380--120.65;196--18.95	363--201.02;204--37.66	599--133.24	599--83.78	599--108.93	392--331.98;200--278.38	599--64.90	599--127.65	539--74.37;32--2.88	380--143.17;197--181.55	311--92.93;264--10.20	376--87.05;196--26.43	599--103.44	599--69.41	296--94.58;182--26.55;64--3.67	599--127.45
ST4.03ch04:4726688-4727548__PGSC0003DMG400032584	96	811--358.32	811--215.71	786--264.75;13--1.31	860--244.43	826--371.14	767--146.70	705--215.95;90--4.83	653--173.69	651--160.34	755--187.09;19--1.00	860--502.25	735--217.21;84--1.27	811--290.09;9--1.00	811--180.49	723--804.77;37--1.00;34--1.00	807--187.63;51--2.88	860--368.30	860--158.07	723--415.35;67--1.00	811--427.65	820--344.14	811--105.76	811--70.93	860--171.09	860--233.83	860--300.23	811--189.07;9--2.00	694--362.12;53--1.00	860--455.60	860--530.70	743--415.21;90--4.69	674--203.06;128--1.15	860--342.91	860--182.45	792--223.72;9--1.00	674--235.08;69--1.00;37--1.00	860--295.32	674--230.02;65--2.00	811--154.98;34--1.00	860--142.61	784--195.32	811--190.75	860--212.24	748--192.99;40--1.00	840--232.38	860--197.47	860--232.53	827--275.89
ST4.03ch04:4739217-4739945__PGSC0003DMG400032582	96	728--402.68	717--259.54	723--280.43	728--304.97	728--409.85	588--37.42;68--2.15	728--60.15	573--53.50;71--5.51	658--27.83	716--176.41	728--789.31	714--338.59	716--410.95	714--140.13	714--871.35	714--343.30	728--659.84	717--209.69	717--389.84	723--447.84	728--460.29	714--282.02	712--35.92	725--303.57	720--475.74	718--601.45	728--583.81	720--249.16	728--593.42	727--818.76	714--713.81	714--172.54	721--407.04	721--314.65	728--532.71	714--311.96	728--239.47	592--524.43;110--7.29	728--632.16	714--380.51	714--321.47	714--421.99	714--481.68	722--409.53	728--315.24	717--414.07	725--313.88	715--452.16
ST4.03ch04:4741796-4742879__PGSC0003DMG400032581	96	467--601.04;455--198.96	467--404.43;433--191.96	467--488.52;437--171.44	467--437.16;430--185.45	467--543.88;447--267.79	399--12.72;386--79.24	449--10.80;394--126.68	380--102.83;371--9.68	387--53.44;164--9.04;139--5.48	467--137.55;410--69.71	467--233.41;394--882.16	467--249.92;407--163.53	467--309.72;430--117.81;4--1.00	415--270.87;394--333.35	467--798.72;407--280.46	467--278.67;424--361.02	467--579.82;430--94.71	467--77.16;419--377.98	394--595.51;310--245.16;135--11.76	467--287.22;467--728.34	467--418.63;411--261.61	467--167.51;466--11.79	315--89.08;243--34.29;156--4.01;35--2.00	467--439.21;248--110.96;142--9.65	467--424.30;434--139.75	467--946.66;427--113.03	467--49.65;394--362.41	394--415.35;250--330.86;135--12.97	467--460.32;467--569.53	467--259.93;467--952.00	467--681.53;432--149.98	467--365.52;404--16.81	467--449.18;441--291.66	457--56.66;457--511.87	467--349.01;254--344.93;135--11.82	467--648.23;260--118.32;137--19.65	467--103.25;467--350.23	430--20.98;419--997.54	467--314.84;453--64.29	415--181.92;394--641.17;36--1.00	467--627.23;244--92.23;135--10.47	467--449.41;463--112.88	394--398.62;299--13.68;164--9.18	467--394.64;407--84.30	467--441.34;258--135.36;139--17.09	467--1536.29;434--15.18	451--140.84;425--659.22;36--1.00	467--789.76;461--85.92
ST4.03ch04:4746365-4747015__RDC0001NLR0038	96	650--2355.11	650--1851.40	650--2172.41	650--2026.25	650--2311.61	587--25.26	552--36.41;18--1.00	552--15.22;44--1.00	513--14.93	650--1292.14	650--2272.67	650--1609.84	650--1991.85	650--1917.94	650--2216.85	650--1882.85	650--2333.01	650--1289.16	650--2153.56	650--2354.45	650--2177.30	650--770.39	650--251.01	650--1263.51	650--1886.11	650--2422.29	650--1149.67	650--1623.39	650--2445.31	650--2398.70	650--2360.22	650--1371.23	650--1920.04	650--1602.01	650--2247.11	650--1863.62	650--1660.80	650--2084.75	650--1551.42	650--2125.24	650--2041.91	650--2155.06	650--1608.80	650--682.24	650--1790.28	650--1081.85	650--1519.18	650--2237.06
ST4.03ch04:4758774-4759404__PGSC0003DMG400032578	96	622--140.49	622--86.51	556--125.41;55--1.00	528--92.75;55--2.31	630--176.07	583--38.09	255--39.89;179--1.28	287--29.10;119--1.75	251--22.63	629--30.48	582--19.21	314--30.04;276--8.22	604--56.50	622--32.74	630--41.26	559--67.61;65--1.55	326--158.43;196--9.83;60--1.00	549--57.69	528--60.50;86--3.07	604--136.76	604--93.92	522--54.16;103--1.98	414--23.32	622--41.77	601--101.16	630--65.80	622--69.31	614--68.02	554--105.24;36--1.00	630--97.90	618--105.51	326--59.40;184--4.58;48--2.00	531--158.38;47--2.00	548--101.00;47--2.00	555--18.52	525--44.73;66--1.00	526--136.44;47--1.00	630--76.93	328--97.84;193--8.50;74--1.86	554--124.47	545--23.09	552--76.45	555--35.99;60--2.57	531--121.27;84--3.60	529--66.57;87--3.25	630--46.15	626--82.64	615--174.78
ST4.03ch04:4763137-4763988__PGSC0003DMG402032547	96	851--170.19	753--156.16;65--1.89	851--219.36	833--144.90	843--209.09	390--100.92;348--2.30;82--2.33	356--78.01;247--2.56	376--68.20;174--1.26;85--1.78	335--52.07;113--1.07;98--1.00	851--70.16	674--151.51;79--2.04	711--80.56	714--151.98;86--3.55	826--84.55	833--193.09	802--126.62	801--200.25	714--95.19	714--159.06	815--209.00	650--222.60	711--101.51;107--1.82	630--24.56	851--93.74	714--194.46;84--1.00	851--121.25	680--120.74;145--1.26	650--190.72;54--2.00	851--197.14	711--234.43;52--1.00	753--214.91	615--122.64;75--1.99;68--1.00	817--182.71	714--219.40;58--1.00	714--127.82	653--224.22;87--1.79;70--1.20	730--192.22	833--248.19	787--124.46	688--182.48;65--1.00	773--115.95	851--158.85	548--121.34;216--2.44;44--3.68	347--267.18;305--5.73;37--1.00	851--123.24	548--149.39;155--2.50	851--120.74	851--223.34
ST4.03ch04:4837929-4838789__PGSC0003DMG400032576	96	860--740.72	843--528.40;10--1.90	860--604.39	843--595.00	860--787.45	451--185.55;226--41.63;143--3.38	630--115.73;70--1.93;52--1.00	377--184.92;169--14.60;163--4.37	366--182.37;150--7.02;50--3.32;24--1.29	830--365.33	860--1026.48	836--357.53	830--474.57;20--2.65	830--406.24	860--995.95	860--358.84	860--678.30	833--564.36	830--718.26	830--950.79;15--1.00	860--882.95	808--190.69	818--126.21	860--583.23	843--468.68	860--1049.35	830--417.02;8--2.00	843--629.44	860--743.91	860--991.17	830--810.46	860--460.42	860--537.71	841--352.20	860--445.35	860--531.58	830--626.22	860--595.88	830--260.01;18--1.78	834--684.92	830--607.45	830--546.66;24--1.00	860--477.14	860--353.64	860--602.49	845--415.28;5--1.00	830--444.18;19--1.00	830--523.26;18--2.00
ST4.03ch04:4847241-4848102__RDC0001NLR0039	96	861--544.73	861--551.49	861--528.50	861--494.64	861--727.66	861--573.45	652--520.49;91--4.82	817--318.77	522--389.58;149--7.68;71--1.70	795--379.32	861--1000.89	861--364.94	861--427.36	830--397.06	861--1397.89	861--303.53	861--658.78	831--302.89;5--1.00	861--961.89	861--676.00	861--726.10	790--306.96	779--143.94	861--405.56	861--520.27	861--789.13	861--404.38	800--628.11;49--3.69	861--551.16	861--640.51	861--635.93	831--404.05	861--576.56	861--431.46	861--333.13	792--650.04;34--1.00	831--406.00;20--2.00	861--345.77	861--276.43	861--349.14	861--467.17	861--490.48	861--479.46	861--300.44	861--510.74	861--566.81	861--443.66	861--656.78
ST4.03ch04:4859224-4859755__RDC0001NLR0040	96	210--46.57;128--358.88	204--18.08;197--279.68	204--22.58;125--357.84	210--14.28;197--229.51	208--33.23;131--555.82	203--4.34;143--94.63	171--1.99;125--59.89	201--3.38;125--42.61	125--34.93;27--2.00	203--7.93;145--102.24	210--50.44;197--219.88	203--19.15;197--66.96	203--18.51;125--696.95	210--14.26;125--127.95	210--71.48;197--469.23	208--10.32;126--94.83	204--16.59;130--115.74	203--13.00;125--54.82	203--19.38;197--298.44	206--21.16;197--152.72	210--18.84;197--259.06	203--17.12;124--174.51	124--94.87;69--7.48;65--1.74	203--17.40;130--160.34	208--24.66;197--92.41	210--28.60;130--244.33;5--1.00	209--16.32;125--171.90	210--14.20;197--154.04	203--22.40;130--194.45	210--25.19;157--208.50	206--32.46;197--143.28	210--10.35;197--76.16	210--20.81;197--175.49	210--18.20;125--222.97	209--10.94;197--58.89	209--14.58;125--280.18	203--10.81;137--281.82	203--40.71;121--232.34;14--2.00	204--28.86;197--108.20;1--2.00	203--41.63;125--73.41;8--1.00	203--15.36;127--107.45	210--14.39;197--67.99	204--37.03;175--114.25	210--14.85;125--126.38	208--21.91;126--427.16	200--13.10;125--204.49	203--18.84;126--280.49	203--17.84;130--361.95
ST4.03ch04:4864634-4865446__RDC0001NLR0041	96	807--1134.11	807--873.22	812--942.46	812--855.02	807--1181.89	517--531.00;88--1.33;54--1.00	663--464.51;68--1.00	534--493.04;43--2.00	477--552.73;49--2.00	807--569.31;4--1.00	807--1825.55	807--812.95	807--1278.71	777--782.92	807--2002.76	788--862.79	812--1637.30	787--821.24	807--1621.83	807--1194.47	807--1656.83	807--482.92	575--233.32;67--1.00;64--3.97	800--662.14	800--1004.39;4--2.00	788--1560.89	776--797.35	777--1046.20	790--1708.84	807--1790.65	807--1531.42	807--807.95	799--1400.72	807--715.78	750--1026.90	807--1131.74	777--909.10	788--1113.19	776--699.29	677--1145.79;93--2.63;21--1.00	777--1097.13;27--1.00	782--1100.49	807--728.55	584--885.63;212--5.71	812--1163.36	781--815.83;6--1.00	812--963.96	812--1367.41
ST4.03ch04:4874559-4875350__PGSC0003DMG400032572	96	791--910.69	791--392.74	791--567.43	791--535.45	791--649.71	791--51.85	407--96.82;185--13.13;120--72.97;12--1.00	387--60.27;187--14.35;94--33.35	323--85.05;200--8.00;75--47.27	791--110.23	791--909.99	791--179.05	791--242.21	791--208.17	791--550.57	791--153.58	791--505.33	791--380.04	791--411.92	791--291.89	791--525.10	791--102.92	791--72.25	791--326.00	791--567.43	791--727.99	791--184.59	791--244.23	791--286.77	791--573.23	791--357.98	791--370.57	791--370.80	791--372.85	791--416.76	791--323.81	791--280.20	720--541.97;49--35.35	791--245.10	791--229.25	791--366.38	791--292.49	791--436.46	791--364.59	791--312.85	791--220.37	791--289.95	791--635.81
ST4.03ch04:49114686-49115519__PGSC0003DMG401016933	96	833--746.84	790--642.69	833--644.67	833--614.64	833--858.40	780--1893.83	825--994.25	824--1033.01	824--1007.66	785--462.92	833--1295.11	824--542.95	798--580.34	792--517.18	833--1506.69	800--483.13	787--874.65	778--417.77	786--844.59;18--1.00	789--992.85;16--1.00	784--977.08	775--352.84	775--90.02	815--547.46	824--490.81	833--1055.22	833--618.37	833--682.56	794--929.97	833--1043.61	824--1043.80	796--499.00	793--599.35	791--734.21	814--631.85	782--714.78	778--491.55	824--587.37	778--458.56	824--526.28	833--825.66	833--901.99	833--609.56	778--383.30	786--674.04	788--657.38	827--502.38	833--979.65
ST4.03ch04:49662183-49663082__PGSC0003DMG400010527	96	843--203.17;26--1.00	847--237.74	847--328.01;21--1.29	847--182.79;27--1.00	852--267.15;18--1.00	843--302.96	847--159.40	843--215.75	770--225.94	771--213.66	899--369.41	843--129.82	848--213.42	843--97.83	899--355.13	847--175.62	826--272.60;63--1.00	772--169.47	844--318.22	770--253.45;60--3.55	780--371.28;63--2.83	770--172.86	346--26.40;231--56.45;83--2.57;69--3.20;41--1.15	846--246.56	885--184.63	847--340.59	826--188.66	777--237.46;63--1.00	847--214.05	851--245.02	831--281.95;43--1.00	844--146.10	843--272.18	899--220.55	899--265.96	847--326.20;15--1.00	847--259.10	766--383.24;6--4.00	843--219.51;52--1.33	826--384.34	845--279.12	899--297.54	770--298.51	826--184.57;17--2.47	899--201.18	790--190.06;43--1.26	783--223.72	847--355.68
ST4.03ch04:54328263-54329171__RDC0001NLR0072	96	530--89.48;223--129.24	530--98.36;220--121.41;18--1.00	530--132.59;242--103.06	530--106.97;224--122.99	530--172.80;226--160.71	368--75.06;225--102.60;142--13.70	502--248.44;228--133.54	525--170.68;225--78.41	368--176.59;221--71.60;126--9.68	530--70.71;219--130.76	530--250.29;219--173.96	395--89.76;230--74.07;127--2.54	530--139.81;235--134.25	386--55.39;219--62.02;129--5.90	530--327.63;274--222.80	530--90.83;220--164.88	530--287.81;218--170.33	530--85.65;217--93.47	530--169.28;235--240.22	530--160.94;218--306.60	530--144.51;218--274.43;12--1.00	370--118.57;217--144.54;138--3.88	368--18.55;173--143.73;74--1.18	530--96.53;221--126.77	530--219.51;224--85.81	530--186.17;217--152.32	530--181.42;238--111.22	530--196.14;217--174.47	530--92.72;238--104.40	530--316.67;220--194.57	530--118.22;228--170.12	530--76.60;217--99.27	530--137.54;251--165.91	530--156.95;217--109.01	530--243.69;220--146.06	530--407.08;229--112.44	530--171.38;225--147.44	530--238.48;217--257.92	530--134.67;218--57.28	530--369.84;219--406.30	530--194.12;230--324.09	530--352.32;221--169.91	530--221.72;220--181.22	530--102.17;224--153.07	530--182.82;217--185.56	384--104.75;219--221.47;142--9.20	530--150.25;222--105.55	525--215.37;232--255.58;40--1.00
ST4.03ch04:5708939-5709730__PGSC0003DMG400023273	96	791--898.40	742--302.32	757--536.75	791--508.14	742--906.83	622--84.53;99--1.24	637--56.74;5--1.80	622--47.50;69--1.00;20--2.00	551--43.55;60--1.00;43--2.00	742--194.04	791--1292.01	782--737.10	791--1079.53	752--139.08	791--1858.77	757--482.77	722--1149.61;49--2.00	742--335.18	791--955.13	791--777.15	791--831.56	742--339.06	768--165.72	791--340.87	742--1105.06;48--1.00	791--684.89	762--954.93	742--711.79	791--834.19	791--1296.66	791--1032.63	772--237.75	791--1221.30	791--341.73	757--921.96	742--363.90	736--398.50	622--972.44;152--64.99	791--662.77	742--735.11	791--313.82	742--739.73	742--290.34;14--1.00	791--580.98	742--657.89	791--275.98	791--583.12	791--789.62
ST4.03ch04:5828309-5829169__PGSC0003DMG400011920	96	796--518.83;23--1.00	811--344.01;1--1.00	860--394.38	791--390.24	797--500.92	637--244.63	631--364.95;62--1.00	616--302.56;96--1.67	598--271.32;145--4.12	658--286.77;61--1.00	790--1036.06;19--1.11	761--370.53;23--1.00	793--425.14	760--295.11	791--1230.50;14--1.00	783--304.13	800--558.63	655--394.11	811--559.79;15--1.00	791--500.83	841--486.11	786--411.39;10--1.00	660--63.41	792--291.39;10--1.00	781--448.79;23--1.70	725--608.61;63--3.30	792--561.34	796--378.13	811--605.56;8--1.00	811--646.30;13--1.00	699--593.18;42--2.10;19--1.00	698--321.52	791--543.01;15--1.00	791--293.65	790--370.10	721--697.87;28--1.00;23--1.17	691--447.26;23--1.22	786--553.30	791--729.63	790--443.77;26--1.19	656--648.64;91--1.00	678--563.68;91--4.82;5--1.60	791--774.15	790--490.49	799--406.00	791--461.05	777--354.95	796--419.03;8--2.12
ST4.03ch04:5835781-5836392__RDC0001NLR0042	96	573--945.77;4--3.00	512--834.33;9--2.00;4--1.00	557--998.52;4--1.00	505--881.12;5--1.80	512--1291.09;5--2.00	329--107.80;127--26.75	255--13.15;235--157.50;23--2.00	225--168.32;152--8.52	171--194.92;102--2.78;90--3.24	506--939.75	573--1539.07	606--527.74	556--630.89	586--553.43	573--2425.76	561--336.03	569--958.84	522--399.23	573--1227.02;21--2.00	501--1017.62	560--1077.10	535--408.70	520--267.83	554--516.34	579--915.88	579--923.07	533--483.11	579--1426.43	557--592.63	566--807.72	573--1259.85	609--632.99	573--952.05;4--1.00	599--703.95	501--425.44;44--1.00	502--1484.12;51--1.76	571--638.19	506--304.32	500--285.57	514--602.82;42--3.10	557--549.93	563--816.16	564--636.27	564--504.43;4--1.00	571--774.93	509--801.98;53--1.26	608--566.23	557--497.80;3--1.00
ST4.03ch04:5927798-5928652__PGSC0003DMG400011924	96	805--318.65	805--232.96	788--238.16	805--250.34	789--386.83	498--48.06;198--8.89;27--2.26	782--27.62	610--25.88;120--9.68;27--1.00	798--19.69	760--175.07	755--525.15;27--1.93	757--317.27;18--1.00	825--429.20;7--1.00	756--138.19	789--873.41	778--280.10	785--490.77	784--135.18	854--447.59	844--357.28	755--482.74;14--1.00	741--267.73	728--72.02	786--228.68	809--363.83	854--411.24	755--505.70;18--1.39	785--339.60	787--453.00	785--491.15;14--1.00	773--534.88;2--2.00	730--153.48	787--440.45	785--380.52	756--418.08;18--2.00	784--167.39	758--175.93	756--312.42	784--501.50	759--208.71;27--1.00	785--240.90	757--300.48	785--345.01	784--338.06	793--400.53	749--305.60	772--303.91	786--395.20
ST4.03ch04:5965485-5966339__PGSC0003DMG400011926	96	854--202.69	487--172.11;293--4.89;63--1.00	826--155.90	811--111.49	811--188.42	548--311.96;100--1.00;81--1.79	350--447.85;128--6.74;70--1.91	482--278.70;96--1.71	345--441.30;51--15.55	672--126.61;137--1.70	854--414.13	791--283.53	811--676.10	811--83.66	811--756.19	811--160.47	482--498.70;174--12.22;122--8.97	611--120.07;153--2.01	854--406.15	843--196.96	811--512.62	505--367.59;175--1.63;125--2.56	579--82.40;159--6.23	675--141.84;175--7.25	854--299.60	505--425.98;300--5.24	466--552.94;310--7.45	792--238.04;59--3.20	485--873.83;300--3.18	606--676.61;169--5.08;45--1.44	840--193.25	715--180.64;54--1.00	787--642.95	631--61.49;160--8.15	791--393.30	617--280.72;172--3.00	663--257.33	389--100.04;250--7.31;76--47.93;34--3.94	474--492.87;169--4.54;130--5.72	791--154.82	811--103.89	548--381.40;301--6.56	544--121.99;288--2.61	811--140.17	504--866.74;293--6.29	484--129.61;164--3.03;120--6.75	791--145.59;49--1.00	791--420.42
ST4.03ch04:6052317-6052616__PGSC0003DMG400010946	96	299--546.59	250--163.22	250--441.51	260--357.76;23--1.96	276--422.50	240--6.21	210--5.67	166--1.59	90--1.00;42--1.00	296--47.30	299--959.90	299--177.58	299--175.19	253--261.30	299--1912.45	299--147.76	229--215.07	250--429.56;23--1.00	299--1007.43	299--575.71	270--662.77	283--32.15	276--130.50	292--47.10	299--210.88	299--69.71	244--68.90	299--735.77	299--313.94	276--235.37	299--190.01	250--158.15	299--446.30	226--184.19;70--1.00	250--108.92	229--326.77	250--403.68	250--364.90	225--62.80	235--448.83	299--157.45	299--145.44	229--102.92;51--4.00	250--343.42	285--120.67	299--86.78	299--344.74	299--499.00
ST4.03ch04:66872735-66873574__PGSC0003DMG401010614	96	839--449.75	839--387.21	839--638.60	839--395.89	839--450.50	549--44.87;145--2.37	504--58.53;143--1.06	418--62.70;53--1.00	426--72.14;152--2.32	839--227.45	839--740.88	809--221.01	831--393.30	839--340.67	839--552.23	839--387.28	839--668.68	783--175.73;23--1.00	832--438.23	792--271.80	839--598.97	839--242.87	571--67.51;111--73.37	839--400.73	839--370.41	839--650.21	839--321.60	839--516.63	839--663.10	839--545.34	839--475.39	839--254.19	839--473.98	839--267.24	839--406.42	839--598.99	822--228.37	669--636.98;169--105.49	839--255.90	839--193.85	839--393.45	839--289.52	839--236.31	831--222.50	839--362.73	839--232.91	839--179.48	839--522.31
ST4.03ch04:66882348-66882638__PGSC0003DMG400010613	96	290--109.18	290--120.08	290--139.87	290--97.99	290--132.41	228--9.42	224--11.92	113--23.29;103--2.27	112--3.58;106--16.43	172--50.45;116--60.29	172--187.06;117--176.10	117--74.15;112--58.08;54--2.00	290--92.43	290--97.60	290--213.45	290--108.20	290--112.51	290--43.23	290--156.97	290--73.91	290--137.93	290--71.75	111--18.14;104--24.15	290--95.65	290--151.98	290--176.19	290--65.50	172--98.51;116--197.52	290--215.26	290--130.91	290--116.00	172--23.77;116--92.03	290--121.37	290--93.73	290--145.79	290--120.67	173--47.50;116--58.84	175--11.87;112--117.98	290--81.16	290--42.48	290--89.97	290--79.80	290--85.92	290--49.23	290--64.87	290--75.02	290--51.13	290--121.11
ST4.03ch04:66888473-66889354__PGSC0003DMG400010612	96	881--911.77	881--902.97	881--1234.12	881--859.94	881--995.99	376--152.71;170--3.01;130--9.90	426--4.10;374--135.08	546--93.73;100--5.57;17--1.00	284--138.83;259--47.14;184--3.22	881--328.79	881--1381.92	881--349.12	881--620.26	881--601.73	881--778.74	881--692.47	881--1366.70	817--224.80;7--1.00	881--828.84	881--402.51	881--1210.64	816--578.05;12--2.00	744--141.06;25--1.84;4--1.00	881--782.26	881--677.58	881--1197.67	881--560.44	881--1008.85	881--1171.92	881--931.54	881--659.33	881--351.21	881--796.89	881--431.80	881--713.42	881--1030.65	881--249.85	816--713.31;47--9.32	881--410.85	881--241.10	881--465.91	881--389.46	881--398.60	881--370.39	881--584.47	881--422.66	881--217.40	881--893.07
ST4.03ch04:68764049-68765447__PGSC0003DMG400007999	96	308--8.50;220--813.64;132--100.71;100--2.00;66--1.98	308--3.73;238--751.26;199--59.26;95--1.00	308--5.34;210--691.59;184--88.46	308--7.58;251--42.04;239--651.47	308--6.09;253--83.63;240--939.63	185--1.06;181--213.36;144--50.82;101--1.00;101--1.68	263--4.70;212--124.75;144--69.46;70--1.90	160--251.83;159--1.01;133--63.68;113--2.73;102--3.17;2--1.00	189--1.76;159--58.21;141--268.55	215--631.86;139--56.61;79--1.00;56--2.14	259--3.22;218--1601.53;135--137.03;41--1.00	212--906.58;132--44.08;81--1.00	211--956.99;132--71.12;67--1.49;58--1.00;56--4.88	216--780.32;175--3.94;140--1.44;132--39.11;110--3.89	308--3.02;260--101.94;238--2.26;212--1827.06;118--2.03	213--3.03;211--798.86;184--67.03;69--1.00	210--1160.56;143--113.94;49--5.08;46--1.17	210--804.19;172--2.84;136--66.17;109--1.47	308--5.24;210--1714.21;134--122.37	268--4.29;214--1485.45;128--85.45;39--2.00	286--2.75;211--1627.16;138--114.80;33--1.00	210--556.50;132--87.52;36--2.00;36--1.92	210--212.66;127--19.98;51--1.00	250--16.66;238--716.55;134--77.77;99--2.53;56--3.25	210--827.74;164--3.16;143--66.90;85--3.27;77--1.90;33--1.15	308--26.25;211--1343.59;157--75.09;50--2.00	220--4.83;211--827.67;182--2.73;134--69.34;20--1.00	275--4.10;213--806.40;129--90.32	308--6.69;211--1012.72;150--66.80	238--1123.73;184--58.89;144--2.16;132--2.58;100--1.69;39--3.00	220--990.70;133--3.62;132--65.00;64--1.00;30--1.00;19--1.16	211--553.52;132--51.97;109--1.61;78--1.00	308--2.91;211--1024.48;189--69.59;147--1.37	213--958.29;182--42.70;131--2.03;87--1.91	214--895.92;133--64.02;116--1.54;112--2.55	214--1131.96;133--87.66;103--2.18;49--1.78;46--4.26	211--944.44;211--3.09;132--87.15	215--1973.69;134--6.13;132--76.58;97--2.00;39--2.00	211--933.50;133--49.76;127--3.13;91--3.97	211--1392.54;132--80.09;110--2.21;108--2.50	241--744.34;128--132.60;89--2.04;81--1.00;61--2.49	211--1172.89;132--76.59;112--2.45;67--1.00;19--2.00	308--3.21;218--1134.07;132--92.84;66--1.00;64--1.00	210--628.76;137--48.23;124--2.36;92--1.74	214--958.05;141--3.84;132--71.34;102--2.86	209--553.89;181--2.29;132--66.05;93--1.00	214--825.41;139--2.76;134--74.03;79--1.97;39--1.87;24--1.00	213--883.14;193--4.73;184--85.01;64--2.00
ST4.03ch04:7750866-7751720__RDC0001NLR0043	96	676--230.16;98--1.68	656--284.71;99--1.00;14--1.00	794--295.94;27--1.67	854--218.62	854--280.52	485--127.18	515--158.92;57--1.00	525--106.77	411--105.43;53--1.00;45--2.00	424--322.66;54--1.00	756--519.65;74--1.00	485--207.62;101--1.00;20--1.00	467--400.76;94--1.00;68--1.00;51--1.00	505--174.01	530--646.29;204--2.03	515--267.11;77--1.84	407--1146.28;205--2.73	497--210.28;74--1.93	568--324.64;61--1.00	676--348.51;24--1.00	520--592.53;72--1.00;68--1.00;55--1.00	376--469.05;127--1.26	353--97.76;26--1.00	580--241.49;121--1.50	425--547.96;238--2.24;53--1.00	448--404.91;77--1.87;65--2.00;61--2.13	496--311.58	830--217.12	733--277.05;46--1.00	676--356.41	486--475.26;84--1.00;47--2.00	570--197.64;85--1.65	446--591.84;72--1.00;41--1.00	424--401.88;97--1.00;75--1.96	375--794.58;75--1.00	444--811.58;106--1.91;62--1.00	448--321.08;140--1.41;74--1.00;9--1.00	424--573.65;101--2.00;53--1.98;44--5.09	676--232.86	501--324.99	623--295.47;87--1.64;21--2.00	455--518.01;157--1.29;119--2.34;69--1.00	463--299.77;52--1.00	471--219.68;127--1.59	550--419.83;115--2.65;46--4.43	489--417.86;133--1.20	552--240.92;24--1.00	560--518.34;176--2.49
ST4.03ch04:7755202-7756065__RDC0001NLR0044	96	635--485.81	562--505.98;56--1.95	635--735.91	562--802.38	562--627.24	405--64.33;132--8.52	562--64.75	408--66.78;237--11.20	225--78.43;129--12.39;126--2.75;80--2.54	443--472.86;144--6.96	400--1179.83;291--12.65;14--1.14	325--445.63;135--7.17	526--589.09	635--276.84	561--1337.30	580--216.31	325--854.24;141--3.19	329--402.93;310--9.13	555--806.49	623--796.58	319--1630.53;160--4.26	325--1240.76;55--1.00	316--432.51	741--318.67;37--1.00	465--489.84;167--13.89	635--514.42;41--2.00	562--350.78;31--1.00	256--7.69;238--1157.32	566--567.36;24--1.00	733--384.59	345--29.65;325--1021.88	314--595.44;131--1.75;124--1.44;46--2.00;3--1.00	329--1514.94;176--28.66	316--969.57;238--16.18	628--685.14;109--1.41	378--1248.94;213--7.84	611--922.63	320--764.84;191--17.26	316--577.74;208--5.28	396--509.41;315--17.27	350--792.03;191--4.45	604--677.69;85--1.00	561--533.45;14--1.00	525--250.46	628--651.66	567--615.54;96--1.57	379--804.91;215--15.93	344--663.98;203--30.19;20--1.00
ST4.03ch04:7760033-7760434__PGSC0003DMG400016029	96	377--322.02	377--197.94	328--400.64	328--321.93	328--556.75	328--420.76;39--1.95	297--164.32	328--274.63	332--213.73;61--2.82	328--207.36	328--847.53;26--1.19	328--243.44;35--2.00	401--320.99	401--273.17	328--444.78	328--361.11	401--286.94	328--280.47;4--1.00	331--325.88	377--582.02	377--935.22	328--147.89	328--49.31	328--173.01	328--355.67	377--254.88	328--190.12	327--168.54;49--1.00	328--585.74;9--1.00	387--198.79	373--463.49	328--307.15;26--2.00	302--24.50	328--520.25	387--682.71	328--278.51	377--475.63	332--253.04	376--132.86	331--554.07;18--2.00	327--107.07	401--633.20	328--464.18	328--93.56	328--344.15	375--94.36	328--186.54	328--201.48
ST4.03ch04:7766227-7767105__RDC0001NLR0045	96	494--138.94;134--1.53;69--1.91	347--133.62;242--6.10	337--232.10;217--7.52	562--103.72	365--244.44;242--5.50;68--1.00	333--261.01;198--6.93	675--112.43;32--1.00	270--5.89;260--277.40;149--1.49;68--3.90	417--188.64;132--1.98;97--4.81	329--121.90;203--1.92	603--188.46	603--58.16	607--79.24;134--1.14	288--185.02;287--8.46	568--158.63;27--1.00	618--136.22;94--1.21	632--386.50	603--69.15	247--244.74;210--4.33	611--151.76	603--237.69	242--379.40;44--2.00	235--41.19;60--2.00	351--223.59;256--7.34	608--139.93;24--1.00	615--176.91;134--2.32	495--200.22;105--5.34	329--93.50;214--4.76	603--129.33;98--1.81	344--128.38;175--5.88;128--1.39	332--266.46;240--9.06;79--1.99;72--1.00	647--78.11	335--50.97;253--5.70	374--200.95;254--5.09	604--181.56	345--101.41;174--5.14	344--253.47;218--3.21;127--1.43;61--1.00	567--128.80;92--2.00	607--120.33;134--2.65	656--140.45;45--2.00	329--347.84;174--11.12;61--1.00	603--149.76;92--1.00	603--152.02	268--217.56;119--2.31;92--1.65	611--89.44	288--292.07;184--3.49;69--1.00	327--114.54;247--6.71	662--213.61;101--1.00
ST4.03ch04:779833-780681__PGSC0003DMG400007469	96	773--83.16	475--25.46;126--7.79;57--1.58	772--55.11	771--45.60	520--50.00;207--40.08	180--9.38;139--16.18;89--3.11;67--1.00	180--8.60;126--17.95;125--1.37;88--1.53	177--5.86;119--8.82;77--1.00	124--3.34;80--1.00;76--7.41;56--1.00	304--7.89;85--3.41;79--1.00	772--694.47	546--167.55;174--3.07	774--299.30;39--1.00	772--337.53	779--169.73	772--361.65	847--99.51	779--197.09	773--280.84	774--530.17	774--451.66	773--319.42	550--193.72;84--4.15;70--1.00	848--198.79	234--17.21;75--5.11;59--1.69	771--429.64	552--109.87;216--60.93	336--160.26;111--12.32	773--662.96;41--4.90	772--635.68;15--1.00	772--131.30	772--286.32	770--376.32	774--160.27	772--194.34	776--1016.07	775--389.77;40--3.38	550--240.24;272--96.30	768--144.39	772--170.39	770--109.11	340--28.60;127--5.74	772--86.66	652--124.50	775--237.91	201--7.68;131--2.05;87--4.77;57--1.00	771--141.66;47--2.98	617--81.53;125--205.90;6--1.00
ST4.03ch04:7811017-7811868__RDC0001NLR0046	96	562--77.61	576--91.14	562--111.81	562--92.75;46--1.35	562--168.24;101--1.00	634--170.03;100--1.00	603--213.81	562--195.23;180--1.41	562--160.88	562--57.54	588--184.92;109--1.24;65--1.00	525--38.30;37--1.92	562--73.24	392--61.38;127--6.57	560--19.81	563--53.60;5--1.00	363--122.48;179--10.85	561--40.36;9--1.00	191--11.38;150--4.01;107--36.21	611--108.69;130--1.31	571--128.73	169--55.13;158--7.02;58--1.00	329--21.75;116--2.21	339--25.17;188--1.65	562--121.07	457--9.57;106--21.45;61--1.54	524--67.47	328--18.10;174--2.32	524--90.95	384--11.53;107--25.50	280--9.77;146--11.12;108--26.59;66--1.00	562--42.08	326--34.33;151--3.32	213--3.80;166--7.48;127--64.31	562--142.59	239--2.11;166--51.96;152--14.25	161--5.62;141--5.15;126--46.79;28--1.00	185--2.37;151--51.44;145--17.59;120--15.22	561--52.75	561--109.98;71--1.00	525--59.06	562--144.08;111--1.61	562--67.94;67--1.87	160--6.97;106--26.92;98--1.00;69--1.00;46--2.00	561--64.75;92--1.60	315--111.37;195--1.94;87--1.38	194--9.81;193--26.07;188--3.70	292--29.47;268--4.87;66--1.00
ST4.03ch04:7832140-7832886__RDC0001NLR0047	96	565--72.41	561--68.28	565--99.36	562--73.07;14--1.00	576--134.29	578--428.37;59--1.00	562--175.93	579--227.70	569--184.32	521--14.99;69--2.00	562--224.60;53--1.00	525--39.08	562--84.45	561--45.34	303--8.75;240--26.50;46--2.00	538--86.45;69--1.00	533--228.90	525--60.48	293--11.11;238--19.19	557--145.78	577--161.04	239--71.20;136--1.10;62--7.47	235--24.59;186--2.89;76--2.76	526--31.70;68--1.00	561--129.62	564--33.27;5--2.00	561--85.94	275--12.53;238--31.00	561--105.63	516--9.01;161--42.81	562--59.63	546--56.20	521--24.28	273--13.32;239--34.78;53--2.00	526--208.01	562--19.82	301--6.62;235--26.36	235--117.69;172--11.23	524--66.21	562--117.96;35--2.00	574--70.59	555--141.96	525--72.41	241--38.56;124--2.27;80--6.25	591--72.75;95--1.00	292--13.28;254--121.70;69--1.00	562--16.94	565--79.89
ST4.03ch04:7855800-7856663__RDC0001NLR0049	96	456--351.38;161--1.94;63--1.00	607--491.16;164--1.01	451--874.94;174--2.61;100--1.00;11--1.00	607--482.81;94--1.65;37--1.00	672--656.34;67--1.99	515--41.07;74--1.00;31--2.00	673--62.03	560--48.75	630--34.73	756--249.87;1--1.00	674--613.19	673--188.90	661--341.61	780--114.98	694--507.72;73--1.00	491--639.99;151--8.36	708--888.19;23--1.00	652--347.20	607--651.71	762--536.60	697--969.64;23--2.00	387--1227.64;213--3.77;11--1.00	462--127.69;122--1.38	603--373.87	603--399.54;31--1.00	715--436.01;23--1.00	629--474.42	638--343.50	757--375.75;23--2.00	711--446.48	828--454.52	652--196.35	603--436.95	603--515.83	603--569.50	603--1055.48	531--334.36;118--4.48	603--695.36	787--282.16	752--356.83	682--423.43;126--1.22	653--239.77	622--246.09	677--331.90	609--338.56	614--376.67	712--310.42	863--497.39
ST4.03ch04:7860289-7861059__RDC0001NLR0050	96	665--268.32	605--470.67	604--624.03;9--1.00	624--429.50	679--546.83	561--151.11	644--221.53	636--195.41	603--188.54	610--246.44	770--547.57	673--196.16	603--399.33	628--133.80	603--538.26	603--500.10;79--1.97;35--1.00	652--1023.68	702--261.76	700--465.23	620--599.67	707--749.66;23--1.00	357--599.75;146--4.46;34--2.00	388--128.44;101--1.00;69--1.00	603--442.78	770--362.60	616--536.88	652--342.65	657--304.37	612--442.72	629--432.07	745--519.55	657--143.05	603--439.58	745--405.39	673--578.97	603--878.07	604--287.97	603--668.21	603--325.04	700--426.59	619--420.70;23--2.00	603--317.51	611--183.25	603--335.35	673--339.05;23--2.00	682--324.62	609--355.62;32--1.94	698--698.71;45--1.00
ST4.03ch04:7864885-7865484__PGSC0003DMG400023656	96	380--34.03;2--1.00	421--47.16	421--50.90;90--2.49	380--47.14	380--51.42;111--1.52	407--252.57;31--1.00	424--115.52	386--142.97;57--1.00	384--29.38;32--2.00	421--19.47	380--89.25	421--29.77	428--72.19;63--2.32	421--20.72	421--43.51	421--49.93;129--2.88	378--91.35;17--1.00	434--33.53	300--11.87;113--109.36;105--1.44	421--71.53	421--81.55	97--122.23;81--1.00;73--1.78;19--2.00	238--2.32;98--12.89	421--22.50	421--75.17	421--28.46	380--43.96;101--1.00;14--1.00	421--51.05	380--59.02;158--1.70	421--48.62;137--1.44	428--53.54;42--2.00	421--35.67;50--1.00	426--38.12;40--2.00	421--63.91	460--101.64	421--81.60	205--1.98;148--34.82	199--78.33;176--8.07;101--2.00	396--48.72	599--34.41	587--30.70	380--28.88;97--1.00	380--42.10	123--3.80;121--1.66;113--82.43;60--1.33	540--50.43;50--1.00	421--48.24;154--1.07	385--24.86;50--1.00	538--46.63;52--1.31
ST4.03ch04:7873028-7873888__PGSC0003DMG400023645	96	560--697.43	493--1231.17;51--2.00	562--1249.23	566--1086.69	573--1227.30;66--1.00	632--433.72	580--529.95;150--2.55	528--499.21;36--2.00	568--465.18;95--1.00	524--877.31;60--1.00	612--1176.72;174--1.86	556--504.76	377--1462.15;178--5.44;54--1.00;23--1.00	775--388.00	632--1166.66;133--1.51	574--899.06	535--1442.87;101--1.00	594--644.32	554--1284.02	644--1088.51;8--1.00	508--1429.73;43--2.00;23--1.00	483--1415.36	373--628.34	631--1071.95	644--853.06	849--882.94	632--914.46;204--1.94	558--829.18;3--1.00	568--982.60;23--2.00	524--1185.67	625--1176.08	644--458.81	510--1412.47	533--1208.99	581--984.86;124--1.58	373--2022.86;41--1.00	590--900.36;128--2.17	500--1393.56;38--2.00	451--1061.95;97--1.00;69--2.00;41--1.00;4--2.00	521--1077.82;66--1.65	632--839.69;101--1.00;23--1.00	565--988.37;19--2.00	678--971.14	563--1087.27;12--1.00	660--1013.93;50--1.00	530--1157.55;156--1.25;41--1.00	482--944.76;84--4.61	625--1269.15
ST4.03ch04:844339-845187__PGSC0003DMG401007461	96	784--401.13	437--60.72;120--6.92	717--134.41	776--126.01	557--313.13;173--41.07	535--80.40;93--1.00	585--81.85	594--57.68;51--1.00	439--65.08;80--4.88	526--17.57	702--933.74;81--1.00	388--947.56;172--33.10	527--963.34;147--2.82	612--618.73	617--967.67;49--3.10	625--624.86;109--2.80	609--1433.84;120--1.48;22--1.00	764--444.15	540--405.66;134--3.55;79--2.75	831--745.81;16--1.00	612--573.20;81--1.00	581--261.09;140--1.81	609--218.53	776--380.50;64--1.77	609--778.96;84--1.74	530--1137.94;224--4.66;65--1.29	557--868.80;81--1.00;68--1.00;15--1.07	527--230.11;99--1.00;92--1.75	776--1142.99	583--1861.30;167--2.96	734--338.41	623--471.09;128--1.33	681--724.41;66--1.02	664--297.49;69--1.00	757--1097.76	609--988.61;65--3.12	613--1076.08;100--1.07	582--1035.27;130--3.63	539--1333.90;172--4.20	601--1358.40	577--265.92	378--982.26;184--72.23;145--4.55	691--591.61	776--630.80	610--537.24;134--1.93	300--16.32;49--2.00	564--1125.23;171--2.16	776--314.29
ST4.03ch04:856401-857240__PGSC0003DMG400007462	96	774--1135.89	773--1128.64	839--986.78	773--1042.78	778--1041.47	534--1193.31;200--2.16	534--1150.76;162--1.89	535--1138.93;31--1.58;24--1.17	601--994.87;157--2.00	536--1294.66;57--1.67;1--1.00	783--1261.56;18--1.00	754--912.93	775--942.70	808--914.01	817--1137.97;16--1.50	774--795.53	610--1436.71	751--1019.69	550--1445.57;56--1.00;16--1.00	839--1094.36	751--1165.64;18--1.00	751--1009.52	750--573.66	599--1023.98;84--1.00;66--1.62	783--1142.13	772--1015.76	752--1112.55;32--1.62	779--1029.39	839--1023.04	839--956.17	775--1355.54;31--1.65	839--674.93	795--1084.77;7--1.00	773--1006.48;31--1.58	775--1027.56	751--1351.99;59--3.17	754--988.10	544--1750.02;144--4.19;8--2.00	839--832.34	719--1204.78;14--1.00	781--1180.12;7--1.00	773--1464.42;4--1.00	733--1115.78;10--1.20	577--1100.39	772--1159.48	802--1052.04;28--2.64	839--903.06	617--1484.83;186--2.76
ST4.03ch04:863343-864210__RDC0001NLR0018	96	569--529.34;278--5.60	514--1086.37;73--1.92;48--1.00;21--1.00	515--1070.77;129--9.71;94--4.28	516--797.78;136--5.43;92--2.07	503--1104.21;151--2.26;65--2.00;8--1.00	280--56.70;101--1.00;92--4.33;77--3.26;54--1.00;16--1.00	400--36.44;91--2.02;90--2.89;30--1.00	270--73.94;121--2.79;91--3.15	211--4.55;89--23.11;68--2.59	485--700.92;69--1.75	505--521.59;252--3.51	518--159.51;14--1.00	515--903.17;169--3.49;27--1.00	581--556.44;78--1.82;64--1.00;16--1.00	514--1408.39;67--1.00;16--1.94	515--537.17;170--4.45;10--1.00	546--823.53;116--1.64	500--1128.60;116--1.36	502--1199.81;52--1.00	517--1575.35;187--1.59	508--1256.26;120--1.00	500--589.63;67--3.81	281--379.57;243--25.80;101--1.00;13--1.00	516--514.63;140--1.26;28--1.00	520--585.94;175--4.22;16--1.00	511--763.01;174--2.29;69--1.00	327--249.41;163--115.38;92--1.41;71--1.00	267--521.67;122--3.98;95--4.26;62--1.00;21--6.00	515--1090.53;154--5.38;16--2.00	516--1362.77;177--4.56;31--1.97;16--1.69	517--1307.83;55--1.00;15--1.00	520--302.43;137--1.95;65--1.66	521--857.38;174--1.38;16--1.00	501--399.51;67--1.00;38--2.42	500--413.51;50--2.36	517--321.97;123--4.31;28--2.96	532--640.22;116--2.25;16--2.94	514--635.30	500--176.13;51--1.00	501--629.08;91--1.00	356--331.91;219--6.76;126--1.17;16--1.00	535--878.16;182--8.02	526--603.25;202--1.31;28--1.57	270--326.59;228--28.79;16--1.69	515--1482.98;114--4.05;68--1.40;58--2.67	514--647.05;84--1.00;15--1.00	536--887.58;278--6.76	518--1464.96;61--1.00;16--1.88
ST4.03ch04:870377-871225__RDC0001NLR0019	96	807--923.13;10--1.00	815--1207.74;21--1.00	787--1140.57;21--6.52	727--983.83	711--1128.01;21--3.81	612--553.45;142--7.31	628--471.44;161--6.29	576--443.86;147--4.93;21--6.52	779--451.75	703--427.54;21--1.90	829--1582.08	776--560.47;21--4.38	789--1127.17	776--1145.04	777--1222.83;21--7.81	777--928.39	798--1445.60;21--32.05	756--1090.50;7--1.00	709--1088.75	780--1406.74;21--2.29	803--1222.40	783--737.66	591--428.69;89--8.06	789--728.61	831--1023.48	773--1189.75	711--913.12;21--1.00	790--626.69	776--1594.63	792--1325.57	714--1542.40;49--1.00	848--711.68	799--1442.31	775--585.07	735--864.55	710--1300.57;21--2.00	710--1411.30;21--5.33	717--1416.90	693--672.46;21--5.62	781--1158.03	774--534.29	785--1762.18;24--1.00	726--920.07;21--11.48	703--501.13	785--1440.18	701--398.95;21--4.29	765--1005.45	763--1032.06
ST4.03ch04:9387812-9388663__RDC0001NLR0051	96	815--1820.03	596--1396.52;213--25.08	815--1475.09	823--1241.24	823--1218.91	572--15.17;65--1.00	322--26.28;98--2.54;69--1.00	360--13.02;72--1.00;68--1.00;65--1.00;10--1.00	311--3.84;58--1.00	584--606.02;189--6.50	827--1671.84	583--831.36;189--13.26	587--989.38;218--33.12	597--753.21;209--5.47	823--2205.72	580--704.77;218--16.80	584--1393.57;212--17.79	581--570.29;177--8.27	588--1956.65;215--40.62	587--1305.85;177--20.25	589--1280.50;193--20.88	572--567.55;222--6.72	584--323.45;160--4.34	585--1966.91;260--38.49	585--1233.84;245--23.02	815--2264.73	598--742.55;206--20.38	576--823.45;215--29.26	581--1529.55;215--44.59;33--1.48	851--861.07	591--2687.24;228--65.75	584--921.11;196--26.16	815--1659.07	815--2269.52	590--2001.75;211--35.01	582--860.49;209--10.89	604--1627.88;220--39.43	589--1636.96;208--31.89	593--1105.90;196--14.48	582--1320.93;214--20.19	823--1348.89	589--2447.13;215--21.40	819--1317.05	586--1235.35;184--19.60	825--1763.25	582--648.63;177--6.47;6--1.00	815--1093.36	586--1323.40;208--12.78
ST4.03ch04:9433364-9434239__PGSC0003DMG400019732	96	801--302.58	789--352.12	822--415.12	744--334.29	744--361.12;51--1.88	332--24.91	380--15.23	242--10.39;136--3.25	336--20.81;132--1.43;75--1.87	485--163.41;117--5.74;67--1.00	798--262.60	737--239.24;43--1.00	344--397.26;148--9.39	469--230.11;101--2.36	507--310.21;283--9.20	726--303.83	760--353.99;20--1.00	495--210.32;116--8.32;67--1.00	564--635.86;71--26.96;67--1.00	730--508.46	731--786.64	459--118.16;87--11.37;69--1.00	403--75.06;69--1.99	572--101.39;127--6.65	814--335.88	613--135.35;112--16.18	796--256.99	344--616.98;152--7.14;101--1.00;75--1.00	768--272.75;31--1.00	813--259.01	452--119.00;142--10.64;44--2.95	511--127.57;76--5.47	535--415.87;220--6.34	797--220.91;5--1.00	833--625.51	729--537.07	633--103.70;191--4.72	346--146.58;75--2.00;70--9.80;56--6.00	724--180.34;64--1.00;49--1.00	875--347.23	744--382.75;53--1.00	813--360.21	818--215.19	415--94.93;411--3.40	528--156.45;119--2.97	419--471.34;69--2.00;50--2.82	798--146.96	798--222.43
ST4.03ch04:9450571-9451446__PGSC0003DMG400019741	96	875--1441.26	875--1529.54	816--1464.18	875--1265.63	875--1598.36	594--18.06;180--1.53	598--19.09;74--1.00	208--8.21;175--9.37;171--1.87	280--4.03;143--1.76;69--1.00	875--795.79	875--1763.01	875--989.15	875--1126.58	875--1003.14	875--1918.91	875--1085.77	875--1902.77	812--590.88;12--2.00	875--1386.42	875--1571.45	875--1368.77	809--505.37	572--284.31;184--25.72	809--874.00;45--2.00	875--1313.44	875--1520.55	875--1151.48	875--1084.55	875--1864.90	809--1798.09	812--2228.31;50--2.00	872--947.70	875--1777.20	809--1595.28	875--1424.86	875--2201.09	812--1353.33	824--2064.44	815--1441.64	816--1384.43	816--1232.63;50--3.64	810--1660.17;38--1.00	875--1360.78	875--841.36	816--1442.96	875--975.53	809--941.20;58--1.83	815--2076.42
ST4.03ch04:946238-946975__RDC0001NLR0020	96	664--147.76;38--1.42	664--157.31	712--284.17	680--151.68	668--177.42;50--1.00	249--36.16;159--50.25;91--3.99	493--24.49	329--30.91;167--23.10;64--1.00	264--5.91;178--25.57;97--1.28	411--65.36;101--1.74;75--3.33	524--159.99;90--1.63;42--1.00	662--47.75	679--262.43	525--168.35;124--2.57	656--106.81	671--246.55	525--342.78;66--3.42;52--1.71	664--320.64	535--361.08;102--4.58	664--347.61	665--298.08	432--346.68;130--3.23	431--68.39;47--1.81	537--371.16;106--7.23	529--83.55;10--1.00	664--454.33	662--70.11;37--2.00	544--114.98;5--2.00	525--486.72;123--14.32;5--1.00	525--763.08;135--10.84	668--275.37;22--1.00	664--118.13;10--1.00	497--296.48;132--3.64	525--281.06;132--4.78	664--469.16	527--209.70	664--514.08	690--371.10;28--2.00	664--195.98	669--402.90	525--75.15;85--1.00	525--136.05;83--1.89	664--204.27	590--193.72;59--2.00;31--1.00	525--218.54;119--1.91	471--72.11	664--364.79	664--307.40;9--1.00
ST4.03ch04:9476423-9477295__PGSC0003DMG400019740	96	396--771.71;353--10.87	459--452.88;237--8.51	473--381.40;297--8.67;57--2.67	745--275.02;16--1.50	751--645.04;22--1.55	333--36.20	332--14.10;117--1.44	342--15.58;98--1.00	203--37.91;91--1.00	721--252.99;60--1.00	408--3.75;387--726.87	351--493.78;191--31.04	339--387.36;229--2.84;61--2.00;4--1.00	352--335.75;203--7.24;51--9.24	668--180.42;60--1.00	389--698.77;251--26.61;100--1.00	745--489.44	495--322.99;110--1.89	406--1096.73;198--9.62;86--1.00	379--1656.12;272--67.16;57--1.00	778--888.71	355--329.66;180--3.82	359--105.20;96--2.17	370--274.65;255--4.72	403--642.71;322--17.35	406--315.01;273--8.55	390--851.38;285--25.68	421--285.69;271--8.18;24--1.00	351--486.42;196--46.66	348--888.59;173--32.23	396--321.78;326--7.72;61--1.00	736--183.91	355--499.89;256--18.99	374--216.47;223--12.23	337--925.84;251--61.30;31--1.00	401--494.71;162--8.07	408--134.88;123--5.24	350--549.88;112--3.55;89--3.15;22--2.00	370--458.93;265--18.86	384--787.26;255--25.48	672--117.07;60--1.00	402--838.68;316--23.27	401--573.66;259--28.83	640--235.64	350--199.00;314--3.43;1--1.00	777--75.31	391--378.64;286--5.14	406--519.29;251--34.55
ST4.03ch04:953037-953591__PGSC0003DMG402017089	96	554--583.57	554--360.92	493--974.91	493--551.85	496--472.02	409--37.61;34--1.76	354--44.30	342--37.64;59--1.49	342--27.35;85--1.47	377--174.32;51--2.45	541--628.55	493--211.00	497--767.47;13--1.00	370--580.78;115--5.38	554--409.32	435--835.85;110--6.82	554--1159.59	554--472.29	554--415.84	443--1410.78;68--1.29	554--1003.26	338--392.98;12--1.00	491--239.06	554--496.59	520--455.84	554--629.56	497--482.61	493--554.00	554--802.74	493--641.79	386--953.92;107--16.47	554--318.38	554--774.51	554--829.30	554--645.33	429--1020.61;121--18.66	554--750.21	497--1020.37;17--2.00	493--686.25	496--471.48	446--419.73;107--23.35	554--396.61	493--501.41	493--598.76	493--496.35	369--117.98;106--6.98	494--126.64	375--208.41;73--1.00
ST4.03ch04:962796-963745__PGSC0003DMG400017086	96	911--558.03	702--579.77;138--3.17	886--745.70	863--506.78	598--735.63;121--1.20;95--2.40	358--57.22;98--1.00;93--9.85;69--1.97;61--1.93	352--47.04;229--4.99;128--2.16;72--1.00;5--1.00	521--21.26;122--1.77;63--1.92;10--1.30	279--15.28;122--3.25;121--2.10;100--1.93;86--2.50;6--1.00	598--864.74;65--7.42	910--745.64	470--409.83;91--34.62	671--1197.39;112--2.12	753--985.65	752--1123.54;65--13.11	910--771.70	578--1926.51;75--1.00;57--2.00	599--1278.58;97--1.00	626--1058.69;65--1.00;65--1.86	898--991.82	598--1391.09	618--748.97;73--1.77	542--721.34	598--1089.33	732--1192.14;108--2.90	688--1203.77	816--838.07;63--2.25	605--462.86;69--1.00;63--1.00;20--1.00	840--1042.41	827--1226.62	910--1063.14	869--567.41;34--1.00	761--1276.30;145--1.50	755--337.48;153--1.01	650--933.35	601--898.61;65--1.86;59--1.00	912--1071.58	600--526.99;96--2.00	312--808.36;228--59.39	598--1218.41;119--3.37;51--1.00	598--551.82	821--808.50;63--4.54	608--1047.45;124--1.66;65--1.86	541--412.34	892--1031.71	649--96.06;54--1.96	620--1228.35;137--3.81	917--1094.98
ST4.03ch05:10092847-10093689__PGSC0003DMG400018619	96	775--853.00	775--683.09	775--815.10	775--729.83	795--1010.34	544--130.11;138--3.26	526--57.35;110--1.37	368--58.46;210--48.30	516--57.79	737--494.81	741--1039.50	732--573.15	783--561.14	731--556.70;13--1.38	748--902.15	775--402.26	776--1052.21	731--506.83;38--1.00	774--1147.27	776--899.27	775--648.35	775--467.10	508--172.25;214--165.70	775--529.68	774--558.96	731--941.65	842--516.87	730--260.19	774--419.50	737--783.12;38--1.16	738--613.88	731--242.02	830--722.89	842--351.47	777--706.71	775--796.50	747--744.76	775--1180.23	730--517.26	731--370.81	731--631.39	807--553.10	731--563.40;42--1.07	827--420.24	775--448.77	775--1138.67	731--447.07	775--904.28
ST4.03ch05:145524-146363__PGSC0003DMG400028339	96	618--144.61;93--1.44	617--154.54;88--3.33	618--157.53;90--1.78	617--147.27	620--182.80;69--1.00	546--296.91;211--3.72	472--235.14;114--8.13;79--2.52	626--204.26;140--6.61	723--213.35	496--180.41;70--3.66	723--275.55	607--97.74;95--1.00	603--129.61	620--137.09;67--1.99	711--222.66;69--1.71	593--129.91	721--235.31;27--1.00	421--136.77	723--209.11	760--286.41	616--224.65;96--2.56;18--1.56	423--163.91;98--1.81;39--1.00	427--52.03;79--2.47;70--1.99	759--166.09	720--164.91	579--294.02;188--4.53	535--239.67;214--3.07	420--280.35;148--1.61;112--1.85	607--176.14	527--239.36	476--481.33;208--9.97	793--176.98	725--288.61	721--190.96;23--1.00	601--161.41	587--168.29	424--184.33;64--1.00	724--253.03;24--2.00	593--233.27;169--5.35	664--174.14;48--2.00;10--2.00	472--249.65;103--1.51	771--247.49	736--180.23	597--84.81	658--119.68;70--1.00	726--135.57;49--1.24;1--1.00	507--167.82;205--5.93;19--1.00	774--253.45
ST4.03ch05:1503619-1504461__PGSC0003DMG400025099	96	782--475.65;12--1.00	779--517.90	783--488.36	777--452.54	780--762.63	842--619.03	779--275.24	794--340.20	777--466.44	783--422.78	823--565.65	763--246.91;9--1.00	781--395.86	798--435.00	780--858.22	785--375.33	776--724.66	782--253.57	786--655.42	782--665.79;21--1.00	830--450.26	775--276.11	773--74.60	779--342.55	794--275.21	842--483.27	790--310.74	783--353.14	819--452.49;9--1.00	842--576.27	777--601.34;25--1.00	778--268.63	780--789.16	778--666.19	776--606.19	776--706.12	789--654.17	793--840.66	842--461.79	780--435.18;1--1.00	783--441.52	782--612.23	776--767.63	775--312.62	791--391.45	834--325.06	776--346.16	802--619.41
ST4.03ch05:16047194-16048111__PGSC0003DMG400002357	96	847--74.26	848--56.85	847--84.84	847--71.71	847--99.79	500--72.35;139--12.71;94--2.27;73--1.00	680--16.43;79--7.63	556--45.79;110--5.28;99--5.01	678--39.37;119--2.71	849--56.42	853--216.84	850--59.33	849--101.62;56--1.00	847--51.15	856--238.92;13--1.85	847--120.15	847--84.82;59--1.00	852--60.62;64--1.00	853--158.38	847--109.99	853--132.21	855--69.88	663--17.83;96--7.67	853--109.94	838--90.18	853--129.06	869--85.14	917--130.18	853--112.74	847--158.63	853--144.79	905--57.78	850--126.98	847--101.87	847--133.15	853--205.89	853--129.66	841--138.90	847--80.96	847--163.46	854--142.09	853--141.72	917--64.03	849--75.89	853--91.96	853--143.00	828--78.29;39--1.00	891--114.22
ST4.03ch05:2063438-2064277__PGSC0003DMG400000813	96	553--15.99;154--2.53	433--17.52	484--14.24;127--2.80;55--1.00	358--14.27;91--1.41	449--17.79	288--4.40	178--2.33;99--10.65;29--1.00	259--3.34	235--6.39	407--18.28;128--1.34;59--1.00	436--33.90;111--1.41	426--13.24;64--1.00;43--1.00	459--29.66;73--1.00;56--1.00;54--1.00	338--26.76;71--7.18	352--58.68;111--2.22	433--27.40;68--1.00;51--1.00;16--1.00	641--13.58;111--1.42	359--14.86;109--2.18;69--1.00;28--1.00	471--17.58;63--2.63	273--34.17;80--1.98;76--1.00	264--33.59;109--1.25;68--1.90	359--12.39;117--2.01	281--3.39;78--1.68	357--31.80;148--1.61;94--1.39	527--13.05;57--1.00;34--2.00	462--25.73	423--19.85	284--42.90;82--1.35	418--24.66;91--1.76;53--1.00	327--34.47;154--3.90;95--1.44;72--1.00	308--71.34	325--41.10;194--1.77	331--34.53;84--2.00;83--2.46;33--1.00	625--17.79;111--1.52	437--20.90;62--1.00	378--20.37;59--2.00	346--26.76;116--1.06;57--1.95	338--25.01;32--2.88	506--16.29;40--3.98	363--42.85;104--4.91	499--15.20;34--1.12	331--36.24;143--2.48;116--2.20	345--27.30;140--1.76	280--26.57;86--3.55;75--1.00	459--24.42;60--1.00	263--19.51;57--1.95;56--1.00;32--2.00	571--11.69	263--69.33;145--1.42;96--1.00;72--1.72
ST4.03ch05:2068196-2068825__PGSC0003DMG400000815	96	562--523.28	563--377.17	587--443.48	563--361.40	480--589.94;82--11.46	199--6.94;171--29.22	417--7.44	208--2.00;134--21.82	419--15.29	477--253.81;82--33.84	479--771.21;82--95.15	481--349.63;82--39.20	562--380.51	569--278.87	479--582.45;43--1.00	479--624.01;82--40.45	629--692.35	562--447.92;54--1.19	565--953.81	629--614.03	492--1080.77;82--3.23	476--281.00;82--174.33	426--210.14;82--5.12	477--582.11;82--32.62;64--1.00	478--423.18;82--14.02	566--579.27	455--722.63;54--1.00	484--405.88;9--1.00	593--604.50	589--709.42	568--190.43	477--264.28	570--277.10	562--327.52	563--460.18	477--312.58;82--14.28	572--422.60	451--399.45;82--39.85	567--274.51	481--824.17;82--34.02	543--333.29;82--15.84	563--275.12	562--295.73	543--290.74;82--58.90	481--496.58;82--13.77	566--250.37	578--437.64	563--353.06
ST4.03ch05:2070312-2071190__PGSC0003DMG400000816	96	589--45.10;19--1.00	720--38.53;49--1.00	793--36.80;73--2.55	321--11.87;261--80.61	595--51.03	215--11.13;125--2.38;94--2.64	189--8.57;132--1.60;88--1.67	184--3.37;66--1.00	185--19.39;114--1.85	720--41.61	386--136.97;198--10.40	600--31.59;62--1.00	643--41.59;76--1.00	595--49.87;56--1.00	375--157.67;307--14.32	667--51.67	655--72.62;107--1.59	310--14.77;259--85.02;53--1.00	387--110.18;221--13.97	452--86.46;186--13.28	399--111.45;179--11.27	572--39.48	359--22.51;53--1.00	585--56.89	847--20.42;3--1.00	577--66.45	359--20.86;257--89.39;89--1.67;28--1.00	452--66.50;159--13.06;55--1.98;53--1.00	663--48.74;30--1.00;28--1.00	420--12.14;384--108.33	641--78.57;8--1.00	384--47.00;167--11.62	670--46.74;60--2.00;11--1.00	429--46.93;102--3.75	580--33.84;11--1.00	438--61.71;175--13.07;120--4.10	411--72.79;259--5.10	584--49.33	382--39.74;167--12.21	641--69.08	581--26.13;21--1.00	706--46.96;64--1.23	578--67.64;82--1.00	655--51.18	388--67.92;167--9.24;62--1.39	361--53.31;150--1.03;67--1.69	655--36.31	385--117.52;270--8.43;139--1.29;14--1.00
ST4.03ch05:2077258-2078085__RDC0001NLR0074	96	784--156.10	763--167.96	476--176.51;281--159.53	762--154.56	761--191.12	365--6.28;79--4.43;73--1.00	186--2.85;124--7.44;69--1.86	146--7.51;88--2.30;74--1.92	236--2.42;114--5.44;68--1.00;43--2.00	477--141.18;280--155.94	760--190.04	615--79.38;147--120.88	827--152.52	320--81.42;280--99.69;207--49.71	477--140.62;280--411.49	478--170.58;280--236.78	827--231.01	775--130.92	535--251.07;280--562.12	479--219.72;280--498.66	765--282.27	473--78.19;280--141.05	421--67.54;262--87.50	765--202.74	476--101.64;280--164.01	799--239.07	423--181.97;302--247.98	760--136.90	767--220.43	763--276.80	760--155.46	474--51.88;280--142.28	827--137.31	827--153.84	476--119.03;280--160.45	760--162.42	487--152.40;280--251.64	281--216.13;274--141.55;143--410.46	476--87.37;280--138.88	827--178.59	827--137.62	760--115.65	827--118.66	827--139.11	774--126.67	758--224.35	764--161.40	827--103.87
ST4.03ch05:2188201-2189040__RDC0001NLR0075	96	605--297.61;156--17.14	595--38.78;59--25.95	612--83.25;95--14.85	610--129.32;148--15.24	770--138.36	617--130.70;156--7.09	611--84.15;142--5.32	486--97.76;148--9.16;118--56.46	266--113.85;210--115.80;110--32.85;78--1.00	614--409.79;52--3.42	610--416.65;71--1.00;52--30.37	612--36.10;31--2.06	608--235.94;49--9.31	584--203.85;50--5.20	610--1047.82;59--1.00;56--1.00;52--20.69	605--32.36;97--1.00;50--12.58	605--375.29;47--8.06	607--28.72;47--9.38	374--49.12;140--24.84;47--9.64	605--518.10;94--10.86	605--102.93;48--1.00;44--12.64	610--300.85;61--1.00;48--1.00;47--3.85	372--36.82;144--12.49;20--3.15	427--345.07;160--7.16;140--32.69	610--75.64;118--10.44	607--369.36;68--16.79	464--78.64;127--8.60;122--31.07	605--329.45;48--10.17	375--25.04;194--21.15;92--8.29	433--24.09;133--18.50;57--12.86	611--522.20;73--15.93	605--305.59;47--19.51	608--322.10;78--9.42	605--471.61;46--8.41	605--252.88;94--14.93	605--550.94;52--6.75	608--278.09;50--13.58	610--792.73;127--23.95	761--385.97	366--40.73;203--25.57;52--15.04	610--220.51;79--3.85	658--883.32;88--37.59	605--262.41;75--1.97;33--4.73	604--479.27;45--9.91	453--194.04;299--21.44	606--477.64;104--14.92	407--30.53;108--16.35;99--1.00;39--4.74	666--208.32;149--11.19
ST4.03ch05:2202378-2203217__RDC0001NLR0076	96	769--1428.53	769--1249.79	769--1300.24	769--1231.89	770--1425.85	775--1064.15	766--648.41	769--462.74	702--623.66;65--1.86	775--1111.97	774--1831.44	769--1267.77	769--1360.75	769--896.81	775--1572.57	769--1299.88	769--1752.18	780--1191.14;9--1.00	774--1600.73	769--1626.51	772--1492.32	769--1188.82	550--769.00;144--13.81	770--1318.12	769--1500.84	774--1708.16	769--1366.59	780--1204.24	769--1526.48	775--1582.78	769--989.95	769--1183.33	769--1366.25	775--1499.34	769--1581.28	769--1331.91	769--1428.52	761--2079.34	769--1572.30	766--1653.78	784--1345.81	769--2028.26	766--1349.78	769--1154.63	776--1527.45;5--1.00	839--1219.12	761--1291.17	771--1583.47
ST4.03ch05:24681875-24682708__PGSC0003DMG401003025	96	833--249.68	773--202.11	726--235.32;59--1.63;17--1.00	784--194.90;22--1.00	801--315.64	706--86.41	710--113.37	772--59.94	711--74.50	706--137.57;73--1.00;27--1.00	797--402.09;26--1.88	782--174.25	739--267.60;27--1.00;23--1.00	721--134.43;44--1.36;14--1.00	833--436.00	816--207.35	833--285.71	784--145.02	829--260.00;3--2.00	787--341.84	816--337.15	702--110.67;14--1.00	703--49.42;40--1.82	827--186.83	787--125.15;30--1.00	833--407.10	833--183.29	833--226.45	816--304.18	756--505.51	833--303.25	702--186.30;41--1.00;36--1.31	790--243.27;17--1.41	710--280.23;7--1.00	825--213.95	767--216.19;16--1.00	785--191.17	780--349.37;26--2.00	721--177.63;23--1.00	755--171.28	833--165.65	833--347.52	787--212.49	714--127.71;17--1.41	833--193.17	784--198.37	769--217.99	761--316.27;34--4.82
ST4.03ch05:25671034-25671573__PGSC0003DMG400046201	96	469--1149.64	491--798.88	475--1025.06	473--911.75	491--1467.18	474--1126.07	452--365.18	479--785.35	401--783.53	469--769.80	539--1217.57	439--790.04	526--1113.95	372--765.56;78--1.86;41--1.12	539--1482.43	469--933.90	408--1926.02;61--1.00	469--711.59	477--2017.24	414--2435.24;47--1.77	390--2958.08	469--736.16	359--554.33	402--1141.37;52--1.88	414--821.93;14--1.00	469--1680.66	469--900.75	421--875.16	469--981.10;41--2.10	474--1404.38	469--1174.74	368--640.04	539--1096.58	417--1432.84;26--1.85	469--911.45	388--1035.88	368--1167.52	456--1604.84;1--2.00	469--1084.34;56--1.98	402--1339.19;52--2.00	491--378.89	469--1128.92	411--747.02;51--2.00	361--1028.83;69--1.00	492--1031.33	432--1550.78;16--1.00	469--825.23	512--1479.27
ST4.03ch05:25709753-25710055__RDC0001NLR0100	95	295--70.97	297--81.55	298--94.63	295--74.21	295--81.48	114--2.38;81--3.62	106--1.86;79--1.97	98--1.61;87--1.56	.	295--65.61	302--100.74	270--10.53;11--1.00	302--74.91	258--55.03;5--1.00	302--62.46	295--21.02	301--85.37	295--25.26	302--46.68	302--74.69	295--20.15	246--72.90;39--1.00	226--7.94	302--33.87	253--104.51;45--1.22	302--56.46	301--85.78	295--16.52	301--83.08	302--33.75	300--103.05	235--33.94	295--47.79	290--14.37	243--86.10	278--42.53	239--65.48	300--143.83	297--81.69	297--54.54	295--52.06;6--1.00	235--59.74;40--1.07	244--70.05	295--36.82	302--50.66	301--23.37	302--59.73	302--36.81
ST4.03ch05:32513665-32514006__RDC0001NLR0102	95	247--16.37;65--1.00	341--25.07	261--17.80	247--18.45;91--1.51	341--29.21	165--8.47;13--2.00;5--1.00	211--5.05	244--3.69;66--1.00	69--2.93	247--5.53	261--32.40	244--8.75	67--1.84;53--1.00;3--1.00	246--14.55;93--1.62	261--56.85	246--12.66;67--1.00	244--28.50;11--1.91	180--1.60;56--2.07	261--10.10	261--21.21	258--24.94;54--1.00	246--26.06	122--11.66	245--8.14	261--22.30	287--13.59	261--19.57	247--16.23	247--14.85;80--1.00	269--73.30	285--65.55	247--7.91	233--7.94	66--1.00;62--1.00;37--1.59	247--28.98	269--46.14	261--3.06	261--89.62	301--26.96	333--70.94	261--63.13	326--31.65	337--74.30	277--23.90	317--23.84	256--19.17	261--26.11	131--3.99;46--2.00
ST4.03ch05:36126643-36127488__RDC0001NLR0104	96	845--588.19	845--845.75	845--824.93	845--590.49	845--1140.99	775--267.11	562--256.13;157--17.20;1--1.00	839--164.59;2--1.00	550--190.52;135--1.15	845--229.84	845--987.20	845--477.20	845--566.50	845--251.42	845--949.96	845--453.90	845--398.76	845--531.64	845--1162.22	845--743.06	845--1152.08	845--48.50	842--157.71	845--514.59	845--563.33	845--904.01	845--318.59	845--436.27	767--63.98;22--1.86	845--538.63	845--385.88	845--530.53	845--618.85	845--637.76	845--320.66	845--374.42	845--516.34	772--437.47;54--9.70	845--489.31	845--496.24	845--28.84	845--694.46	845--287.09	845--36.27	845--697.87	845--330.44	845--721.57	845--800.24
ST4.03ch05:41734266-41734607__RDC0001NLR0105	96	341--146.21	341--53.46	341--60.90	341--57.07	341--72.18	125--2.26;77--10.42	103--3.05;101--3.42	103--4.48;55--5.67	96--3.11;73--3.48	341--29.91	341--48.17	307--20.19;33--12.61	341--31.33	341--21.34	341--65.64	341--25.65	341--21.15	341--41.00	297--96.37;42--2.00	341--60.57	341--33.60	176--18.05;116--6.85	149--7.85;139--5.22	341--32.26	341--68.80	341--47.43	341--34.14	341--30.81	287--33.02;44--6.89	341--33.11	341--38.01	325--20.43	341--27.65	341--30.73	341--17.83	139--14.12;101--5.05	341--24.79	266--33.79;53--3.25	341--18.65	341--33.43	341--44.64	341--26.96	341--51.99	264--13.74	341--21.72	246--15.50;33--2.85	341--34.40	341--49.55
ST4.03ch05:41800168-41801105__PGSC0003DMG400003353	96	937--156.90	840--175.93	845--252.91;91--2.07	905--179.94;30--3.00	890--188.71;35--1.00	494--17.22;314--12.71;53--1.00	785--12.01	311--6.88;172--5.63;162--9.90;58--2.00;56--1.00	253--5.57;116--14.14;91--1.82;74--9.09;69--1.00	724--234.21;87--1.48	883--363.75	607--104.30;140--1.41	656--221.86;155--1.30	671--137.21;108--2.27	937--274.38	682--128.63;98--1.49;62--1.00	627--280.08;101--1.00;77--1.14	736--168.93;91--1.49	749--392.70;95--2.00	681--297.89;100--1.00;83--1.76	612--384.12;146--2.84;24--1.00	650--160.73	240--1.32;214--151.24;179--34.02	777--164.87	643--289.14;74--1.84;5--1.00	757--281.06	703--182.85;124--1.24	616--204.64;70--1.76	703--211.28;71--1.00	881--189.29;39--2.00	878--161.41	699--104.51;143--2.51	731--198.11;35--1.00	836--201.93	659--168.19;224--1.91	698--125.07	813--194.13	937--236.21	735--124.37;105--1.83	652--70.68;166--1.11	730--219.15;100--2.04	836--158.40;31--1.00;3--1.00	445--187.59;101--1.00;96--1.72	658--71.95;72--1.00	725--129.23;134--2.03	516--87.97;356--2.29	863--100.99	915--217.62
ST4.03ch05:4225800-4226642__PGSC0003DMG400030498	96	484--110.07;108--2.42;59--1.00;49--2.00	492--90.64;66--1.00;30--2.23	656--92.16;30--4.27	488--93.18;56--2.59	551--140.31;95--1.63;30--3.40	362--29.02;210--4.96	362--24.17;99--19.81;2--1.00	324--13.35;222--3.59	248--17.89;95--8.01;66--3.55	255--42.42;152--1.03	421--120.53;91--1.44	328--8.47	258--27.02;97--1.82;69--1.00;57--1.00	217--16.27;99--2.31	470--103.52	473--108.16;164--1.59;44--3.11	337--34.33	419--58.93	488--150.58;30--1.27	421--113.65;319--2.25;5--1.00;4--1.00	317--15.99	254--37.56;97--2.13;4--1.00	206--24.62;100--1.00	670--44.78	321--14.23;71--2.00;44--1.00	455--93.38;237--2.98	254--16.03;65--3.48	420--55.05;30--1.13	596--72.86;145--1.53;69--1.00	421--54.81;101--1.00;63--1.00	421--25.71;68--1.00;65--1.00	439--57.19;144--2.60	264--27.12;52--1.00	421--52.60;108--1.46;99--1.00;5--1.00	456--46.45;183--1.33	206--33.68;66--1.00;54--2.00;47--1.72	484--48.19;4--1.00	250--61.30;66--2.00;64--2.00	445--48.19;118--1.04	458--47.29;133--1.53;91--1.82	238--57.95;88--1.57;73--1.77;49--2.00	318--16.05	419--56.41;63--1.00	417--32.94;102--1.79;30--2.03	388--15.61;118--2.11;101--1.00;86--1.00;41--1.10	487--83.70;1--1.00	588--27.47	364--19.91
ST4.03ch05:4228966-4229799__PGSC0003DMG400030497	96	506--129.76;137--1.07	463--95.97;98--1.00;81--1.00;46--1.00	483--83.86;136--1.92	458--97.38	794--83.78	401--26.16;88--1.00;56--1.00	401--29.64;40--5.00	458--13.07	402--19.66	440--104.46;64--1.00;52--2.00;27--1.00	485--256.47;197--1.49;122--1.92	398--60.78;176--3.39	571--52.81;92--1.00;67--1.00	424--65.46;94--1.30;40--2.00	499--252.19;97--1.00	463--151.27;107--1.59	512--112.45	529--64.89;130--2.28	458--195.17;96--1.00;69--2.00;66--1.09	571--136.40;116--2.55	463--127.94;95--1.00;73--1.96	458--87.96	398--12.76	463--111.18;159--1.52;124--1.44	458--68.61;71--1.82	458--126.91;177--1.92	398--70.28;79--1.00;66--1.82;52--2.00	402--64.44;101--1.00;88--4.83;22--1.00	660--117.80;66--1.00	571--111.00	458--135.75;99--1.00;98--4.59;69--1.00	403--54.66	458--70.62;121--1.45;46--1.00	458--59.82;137--1.24;116--3.79	458--88.05;48--1.58	458--101.22;107--1.82;28--1.00	458--104.46;88--1.32	404--164.48;119--4.05;54--2.00;40--9.10	464--100.80;141--1.21	699--66.20	403--58.48;15--1.00	699--87.18;94--3.36	404--153.95;154--1.10	480--69.16	458--68.21;117--1.11	463--111.24;144--1.15;95--1.00	485--107.05;125--3.30;111--1.77	458--99.67
ST4.03ch05:4233865-4234705__RDC0001NLR0077	96	419--43.64;53--1.00	514--48.57;160--4.85;2--1.00;2--1.00	602--34.75;215--2.31	423--54.60;146--2.49;81--4.44	393--95.59;101--1.21;30--1.63	416--23.71;59--1.00	163--8.61;161--41.84;95--1.38;34--1.00;15--1.00	360--19.39;97--1.00	332--28.62;3--1.00	437--81.81;81--2.69;69--2.91	548--88.61;215--7.79;35--2.00	363--34.61;136--3.40;8--1.62	494--60.14;182--5.40;67--1.00;28--1.00;5--1.00	402--48.03;115--2.08;90--1.67;81--2.47;16--1.00	552--56.27;141--4.69;49--1.06;41--1.00	323--15.39;173--1.57;121--1.87;69--1.00;3--1.00	580--102.47;131--4.12;34--2.94	350--30.44;164--3.43;81--1.35;81--3.68;3--1.00	320--57.25;222--2.25;174--2.54	427--102.67;215--5.00;63--1.83;33--1.00	398--43.17;83--1.83;20--1.20	403--63.89;75--1.00	324--22.38;79--1.73;44--1.00	353--16.18;64--2.00;35--2.00	357--70.48;81--1.85	465--34.38;51--2.00	458--64.62;62--1.00	511--44.37;163--4.71;23--1.83	527--26.12	477--30.15;69--2.87	617--70.59;215--3.19	401--54.63;81--1.73;20--1.00	424--65.75;106--2.10;96--1.00;33--1.00	424--88.62;115--1.28;102--3.25;8--1.00	424--65.70;120--1.41;118--2.97;64--1.98;15--1.27	551--68.71;164--2.76	358--70.58;101--2.54;63--1.00;5--1.00	401--147.83;42--2.00	553--52.87;153--1.31;53--1.45	355--111.03;105--1.30;92--5.24;5--1.00	505--38.29;81--3.89;71--1.00	553--68.97;137--5.46;49--2.27	551--41.49;44--2.00	542--33.62;69--1.00	450--33.82;77--3.29;15--1.60	358--75.37	423--59.96;210--3.54;140--1.94;5--1.00	452--76.29;93--3.43
ST4.03ch05:45252782-45253627__RDC0001NLR0108	96	845--81.64	748--95.03	748--119.58;44--2.16	689--113.26	823--156.51	695--334.58;43--1.95	327--311.13;326--6.44;65--1.51	331--371.74;316--6.59	207--716.77;106--5.97;86--1.00;65--3.12	400--152.81;303--4.13	661--232.15	643--86.47;53--1.83	398--138.05;371--7.13	643--79.95;53--3.79	780--238.48	724--89.76;42--1.98	683--158.47;44--2.95	778--82.16	709--204.45;101--1.07	708--151.32;44--3.00	780--164.41	378--245.87;276--4.96;65--2.00	216--117.79;66--1.00;63--1.00	362--153.21;270--7.70;65--2.00	795--105.15	799--143.84	645--113.07;132--1.63	644--123.64;133--4.38	373--211.95;271--9.45;42--1.10	683--106.15;122--2.74	379--250.34;277--11.39;44--5.55	718--74.65;42--2.00	665--162.24;67--8.30	332--300.69;320--9.14;62--3.27	479--142.37;226--5.65	331--212.13;159--2.31;107--1.20;70--1.00	328--194.65;212--4.63	254--550.88;243--35.47;114--4.07;93--5.70	656--75.56;68--1.10	740--64.95;68--3.13	378--120.75;272--3.42;57--1.00;57--3.11	399--178.03;392--9.17;2--1.00	282--183.47;266--4.52;75--6.84;60--2.00	314--134.08;175--2.51;65--2.92	393--7.83;289--212.43;44--2.00	659--118.57;56--1.00	406--191.39;362--7.72	700--146.29;65--3.69
ST4.03ch05:45789433-45789663__RDC0001NLR0109	96	162--37.79	120--14.00;31--1.00	117--48.60;60--1.97;34--1.00	162--30.98	201--20.56	136--11.46	87--9.14	135--13.43	103--14.26;55--1.00	134--33.10;23--1.00	188--54.74	96--20.39	100--22.90;46--1.09	96--6.64;56--1.00	162--43.35	90--17.20;13--1.00	100--6.56	162--14.77	96--50.42	168--34.05;4--1.00	102--42.81	136--39.37	72--8.65	230--9.98	162--18.83	162--10.67	101--8.33	162--27.02	150--12.82	94--32.18;17--1.00	87--3.47;36--1.00	96--14.94	189--19.32	122--18.48	96--29.84	94--25.44	162--17.16	144--21.58;48--2.00	86--12.88	94--19.31	99--20.74	98--22.56	96--25.68;15--1.67	116--21.97;45--1.13	118--6.17	145--7.57;1--1.00	162--25.04	98--19.77
ST4.03ch05:4593965-4594840__PGSC0003DMG400018428	96	875--151.43	874--188.19	875--225.14	875--198.79	875--322.68	430--13.54;269--65.08	683--51.36;102--2.90;9--1.00	754--42.38	300--19.47;196--126.71;88--1.42;88--3.95	875--337.37	874--447.53	874--111.44	874--282.16	874--156.03	875--265.50	875--360.59	874--377.73	875--231.27	875--641.49	875--593.15	875--305.42	874--228.52	782--52.99;90--1.43	875--229.62	875--96.29	875--300.98	871--136.31	874--202.63	875--279.04	874--245.65	875--213.12	874--114.97	874--349.49	874--254.50	874--354.35	875--457.84	875--423.48	874--272.11	875--164.67	875--265.85	875--153.35	875--286.62	875--233.02	761--132.80;83--3.59	874--261.88	875--215.37	874--237.31	875--199.18
ST4.03ch05:4616667-4617608__PGSC0003DMG400018429	96	876--36.50	874--59.20	871--52.40	911--42.78	865--61.73	569--5.32;143--7.69	633--8.62;82--9.67;27--1.00	302--6.10;174--2.41;70--1.91;49--4.35	278--6.62;225--5.71;101--1.00;61--23.66	645--41.59;152--27.99;49--4.10	809--292.76;53--3.32	865--116.25	871--136.46	817--121.71	941--288.84	684--136.91;209--42.50	912--56.57	783--124.67;47--1.17	871--365.09	816--198.86;45--5.02	771--232.32;77--3.94	754--100.89;45--2.96	274--91.17;241--3.44;159--70.56;52--6.29	783--198.16;76--2.42	809--60.89;22--2.77	874--223.97	865--64.70	893--118.46	890--96.40	919--230.48	801--149.68;41--2.05	906--38.06	778--136.06;64--3.14	900--96.22	867--124.72	816--169.08;45--1.69	873--65.97	401--35.18;224--15.02;156--62.38	780--100.53;72--5.44	891--132.98	812--134.87;36--1.69	905--173.79	877--56.21	521--101.18;156--12.48;45--1.96	865--124.53	886--45.40	917--93.81	865--89.54
ST4.03ch05:4801563-4802405__PGSC0003DMG400018441	96	665--103.11;83--1.00	772--94.53	637--69.22;92--2.53	772--75.90	779--120.20	666--88.83;26--1.58	583--60.96	745--58.88	617--48.64	406--107.78;364--8.34	842--196.81	777--47.77	775--119.53	795--75.70	774--276.96	626--128.57;210--3.40	746--153.01	823--131.67	564--259.46;274--6.22	842--184.22	777--67.78	494--69.68;178--14.88	400--11.63;240--1.04;3--1.00	773--107.12	787--112.71;30--2.00	773--155.06	772--67.02;39--1.00	774--114.95	780--138.72	773--176.40	842--135.25	772--49.52;11--1.00	842--127.48	773--58.22	833--69.66	502--176.66;101--1.73;58--3.00;17--1.00	842--70.02	724--46.59;31--2.00	783--40.64	774--78.46	772--103.05	842--114.75	749--34.16;17--1.00	413--42.09;165--9.06;74--2.20	677--59.90;90--1.00	588--94.71;68--2.00;15--1.00	667--117.03;85--4.60;21--1.52	842--52.49
ST4.03ch05:4841475-4842317__PGSC0003DMG400018442	96	833--63.63	650--63.49	728--52.23	670--47.52;68--1.00	603--109.09;68--1.00	702--89.94;52--1.00	329--60.60;160--136.47;77--2.39;11--1.00	654--70.33;102--3.14;27--1.00	554--53.17;84--18.00;68--1.00	629--38.85;80--4.38	651--87.18;137--1.81	667--29.90	787--42.02	528--37.55;86--2.47;79--3.58	670--74.84;83--1.65	579--63.09;205--2.81	640--64.82;91--6.16	782--23.74	665--66.49;68--1.00;34--1.00	671--66.29	842--70.20	584--24.29;68--1.00	230--9.42;199--8.57	796--48.62;1--1.00	787--94.51	716--74.70;114--4.95	787--48.39	662--32.90;105--1.25	571--57.97;137--3.15;69--1.00	661--67.28;91--1.24	667--51.42;148--3.91	637--20.20;90--1.76;33--1.00	667--75.44;124--6.77	787--41.65	658--60.05;137--5.60	637--57.76;147--3.30	660--46.14;101--4.27	815--94.28	831--46.52	666--57.03;102--7.65	833--53.99	833--95.90	833--79.22	646--25.01	658--34.70;101--3.69	820--281.07	612--49.70;146--3.68	842--107.84
ST4.03ch05:4908469-4908957__RDC0001NLR0078	96	488--169.25	488--259.04	488--319.83	488--261.78	488--328.51	469--364.37	381--327.37;75--1.00	424--242.61	457--210.26	488--115.04	439--271.33	487--93.57	488--72.03	486--98.21	488--407.96	367--181.59;69--4.00;35--1.00	488--417.76	439--108.29	478--500.37	488--384.52	488--303.67	488--366.29	217--24.12;71--1.96	487--197.45	488--143.79	488--239.52	488--161.26	488--75.36	463--176.31	488--149.64	488--216.77	488--75.19	488--149.08	488--162.01	488--157.66	472--351.30;14--1.00	488--225.75	488--267.83	488--178.75	488--198.38	488--137.79	487--161.59	488--190.72	488--125.59	488--91.12	488--184.64	488--177.18	488--172.01
ST4.03ch05:49482368-49483120__RDC0001NLR0110	96	685--1395.17;56--2.70	687--1549.35;44--5.80	685--1357.72;49--4.90	656--1496.10;44--1.70	752--1447.94	651--67.26;44--1.00	667--36.99;6--37.33	643--31.78;6--17.83	554--16.64	688--1424.98;27--4.33	752--1788.09	705--1472.60;6--11.83	655--1464.18;49--9.78	752--1317.97	752--1582.35	752--1415.60	752--1985.15	752--1186.29	752--1355.96	752--1930.47	670--2168.59;51--5.25	666--1658.71;27--1.00	698--974.01;21--1.00	661--1981.46;63--5.03	639--1438.97;35--6.97	664--1777.93;58--5.57	665--1427.36;6--22.17	687--1201.81;56--7.00	752--2034.20	752--1560.56	752--1474.39	653--1312.74;69--1.14	657--2120.05	752--1726.64	675--1791.74;49--3.80	752--1947.08	752--1622.78	651--1847.97;62--5.26	670--1116.53;49--3.22	752--876.80	666--850.79;63--4.76	677--1773.03;49--22.27	655--812.67;63--11.81	659--1769.79;33--6.48	685--2014.41;47--2.89	752--1283.98	680--528.20;49--8.67	752--1909.05
ST4.03ch05:49486005-49486847__RDC0001NLR0111	96	657--296.59	649--223.34	671--210.76;46--1.00	679--215.01	636--294.80;62--1.65	641--63.06;31--2.00	368--16.07;100--5.61;82--1.48	621--23.36	370--18.85;198--9.12	668--242.68;47--2.43	659--362.03;1--1.00	727--210.22	709--137.92	839--131.74	753--315.50	722--227.71	628--429.41;3--2.00	781--177.96;47--1.00	615--498.48;141--1.93;50--2.52	657--400.05;39--1.00	683--578.16	702--287.35	571--104.29	834--227.55	671--214.85;67--1.43	697--293.80;40--2.00	644--196.32;51--2.00	769--313.71	768--370.23;58--1.62	614--260.99;141--1.79;61--1.89	626--221.96;47--1.00	661--109.95;31--1.00	637--364.86;66--1.00;52--1.87	610--278.01;50--3.04	610--188.85;72--14.17	633--469.39;103--2.78;62--1.61	831--220.50	842--510.14	770--271.38	787--304.96;25--1.00	784--271.13	712--251.25	790--341.39	825--369.32;6--2.00	650--235.60	709--133.50	784--248.04	842--570.55
ST4.03ch05:49569571-49573341__RDC0001NLR0112	96	842--840.50;558--1355.36;72--2.50	817--970.49;653--1156.32	842--894.69;653--1112.30	788--957.06;653--1102.95	842--918.92;602--1274.35;47--1.00	677--139.35;560--80.04;26--2.00	347--415.77;300--39.96;94--2.79;81--4.20;55--1.31;55--1.00;52--1.00	454--150.82;439--68.81;168--2.03;76--1.70	274--54.22;236--276.36;172--1.95;83--4.10;53--1.00;46--1.00	842--886.05;653--1033.44	842--1024.56;596--1593.91;41--1.00	837--850.92;653--1139.92	717--1064.61;580--1350.12;119--21.50	643--1189.72;630--1198.05;162--1.75	842--897.26;653--1501.05	842--869.02;576--1344.40;15--1.00	653--1352.94;616--1331.39;96--1.00	810--846.93;601--1205.85	680--1003.38;647--1220.94;84--1.89;40--2.00	741--1014.97;653--1376.59;92--3.09	653--1338.31;642--1242.50;111--2.37;39--1.00	580--1223.68;571--1310.41;96--1.91	602--1072.47;573--663.09;125--1.62	842--936.50;580--1432.03;46--1.00	842--919.87;653--1080.54	694--1102.78;580--1630.92;81--3.15;72--3.00	769--967.54;580--1141.93	842--862.96;580--1091.10	842--937.40;574--1471.80;39--1.00	842--877.05;584--1406.57	653--1270.38;634--1267.07;152--9.70	622--1128.13;574--1234.18;116--13.47	653--1255.49;592--1434.76;224--10.07	574--1282.51;552--1310.00;195--15.82;33--1.00	842--1046.87;653--1225.26	641--1503.51;580--1572.75;81--1.73	599--1340.92;580--1462.88;171--4.04	688--1273.50;576--1426.70;136--23.25;72--5.94	817--828.78;564--1182.04;28--1.00	842--796.08;525--1060.99	842--892.98;653--973.62	842--1219.82;653--1333.17	842--808.03;646--454.80	842--894.14;528--1360.98;64--1.00	842--1106.50;653--1237.56	611--1253.55;573--1379.38;101--5.15;98--4.43;67--1.00	569--565.80;337--1911.15;240--5.30;178--59.86;55--1.00	595--1306.60;576--1396.61;72--9.10;72--1.99;58--1.00;24--1.00
ST4.03ch05:49680544-49681467__RDC0001NLR0113	96	923--433.90	923--366.74	923--398.50	923--358.84	923--466.10	584--40.91;103--7.17;96--1.00;31--2.00	516--18.30;103--5.79;29--1.52	700--22.92;91--2.93	363--8.61;186--1.65;101--3.12	896--198.57	923--639.78	923--216.71	923--251.65	923--298.06	923--541.63	923--248.16	923--602.68	923--250.26	920--476.71	914--455.77	923--626.57	842--366.78;42--1.17	722--122.05;57--2.00	923--539.39	923--255.10	923--578.16	878--186.40	790--283.78;55--1.95	923--456.49	923--390.61	923--315.22	802--192.33;119--3.90	891--408.38	923--230.74	923--441.32	766--1111.63;120--3.43	923--477.03	923--1003.96	923--212.64	923--195.53	774--231.89;122--3.48	923--407.78	923--111.48	923--560.39	923--498.61	923--269.89	923--216.18	923--577.31
ST4.03ch05:49687700-49688547__PGSC0003DMG400008449	96	847--453.42	847--400.68	831--504.15	847--404.42	597--623.00;211--10.26	646--15.63;118--17.30	499--19.15;66--1.00	402--9.94;150--1.95;77--6.26	253--9.66;71--1.00;67--2.18;56--1.79	827--546.23	847--1113.72	827--556.97	847--501.40	839--442.99	847--931.39	828--642.77	839--1152.27	828--460.74	597--1274.19;192--2.16	847--1051.51	847--1368.66	682--942.50;136--3.56	598--319.26;125--1.75	636--678.75;192--4.31;10--1.00	847--596.63	706--1000.30	832--523.04	847--546.35	832--826.33;8--1.00	847--844.69	847--674.51	827--384.85	847--755.76	764--535.99	631--884.60;210--3.44	543--1558.24;81--1.00;33--1.00	827--835.43	847--697.37	817--397.52	847--382.81	682--740.58;79--1.57	847--923.66	587--430.86;186--1.97	643--629.66;154--3.01	597--686.46;198--6.11	828--406.07	580--481.91;237--11.29	847--585.13
ST4.03ch05:5176186-5176710__RDC0001NLR0080	96	524--2982.10	524--2917.21	524--3289.78	524--2547.10	524--3147.09	524--2209.62	524--1730.29	524--1891.93	524--1796.58	524--1234.19	524--2287.25	524--683.88	524--1579.06	524--1176.58	524--1576.10	524--1325.05	524--2325.23	524--346.31	524--2061.49	524--2505.02	524--1860.04	524--1012.64	524--318.03	524--1709.31	524--2276.74	524--2667.98	524--1470.72	524--2054.24	524--2370.28	524--2092.72	524--1331.48	524--1114.96	524--2320.49	524--1957.95	524--2084.94	524--2077.75	524--2218.34	524--2703.66	524--2053.96	524--1600.37	524--1775.48	524--2626.69	524--2238.84	524--678.90	524--1641.11	524--2010.73	524--2206.12	524--1738.27
ST4.03ch05:5190539-5191384__RDC0001NLR0081	96	776--1057.93	740--866.65;28--2.32	780--1179.12;51--1.00	845--801.04	719--1124.02;52--2.35;34--1.00	795--744.79	776--432.81	695--714.77;86--4.38	690--305.64;79--3.56	675--303.79;22--1.50	799--936.24	776--290.20	778--421.05	845--376.37	845--1080.67	794--511.91	776--1039.64;22--1.00	776--253.10;19--2.00	778--758.90	779--687.81	776--760.94	675--357.16;32--1.12;28--1.00	775--83.51	776--605.57	845--782.69	845--1020.17	749--412.55;87--3.56	776--535.81	776--739.30	845--778.57	845--630.50	845--432.62	845--398.45	779--467.29	775--499.15	845--713.68	778--524.10	777--1777.69	779--949.88	778--728.96	793--495.71	778--1077.13	776--982.89	713--337.51;24--1.00	776--357.50	690--562.60;52--3.37	775--632.39	789--804.29
ST4.03ch05:5213128-5213976__PGSC0003DMG400025545	96	848--269.26	848--221.52	821--328.39	848--222.71	848--289.59	822--235.01	819--203.56	821--224.41	821--161.74	819--78.84	848--322.44	778--173.77	821--264.93	848--210.09	848--294.27	848--222.00	848--191.85	779--160.19;6--1.00	848--244.79	779--319.54	801--242.17	778--72.47	716--47.34;36--4.06	848--217.24	848--193.66	848--389.05	846--107.03	779--288.84	848--349.42	848--441.01	848--225.60	848--162.52	848--230.89	848--216.85	798--223.53	799--241.07	829--181.13	777--849.81;70--3.91	848--247.59	848--342.71	819--311.14	848--446.82	848--222.58	636--70.75;133--37.14	848--174.50	778--172.32;60--1.00	779--207.59	848--241.46
ST4.03ch05:5228235-5229074__RDC0001NLR0082	96	770--489.41	769--444.10	769--617.11	839--396.07	772--493.67	650--226.25;17--1.41	774--118.69;19--2.00	769--128.88	775--123.93;12--1.00	673--256.12	770--734.91	769--268.99	770--554.89	831--384.47	784--834.54;19--1.00	770--288.89	770--492.43	770--235.06	770--435.97;66--1.00	770--487.89;19--1.00	770--416.78;19--1.21	769--176.20	772--88.52	770--407.23;43--1.00	789--575.84	796--762.59	770--283.73	839--630.58	770--560.44	791--897.95;19--1.05	770--584.86	839--295.08	810--631.87	773--526.97	796--505.67;4--1.00	770--641.63	769--371.20	769--1095.74	784--532.88	823--608.35	839--633.69	775--989.63	769--502.73	649--168.49;114--2.92	823--415.08	769--261.47	770--420.29	792--620.19
ST4.03ch05:5299811-5300545__RDC0001NLR0084	96	734--689.94	734--511.48	591--671.12;141--30.17	734--495.54	734--726.37	588--376.04;140--19.69	734--145.36	586--270.04;142--21.48	414--350.82;309--32.38	734--213.61	734--718.67	734--261.97	734--437.62	734--379.70	734--496.60	734--380.34	734--524.90	734--176.26	734--545.48	734--672.17	734--586.05	701--172.48;11--1.00	557--99.47;95--5.81	734--445.29	734--497.88	734--782.06	580--285.46;124--4.47	734--527.47	734--602.12	734--650.72	734--393.46	734--297.68	734--436.21	734--375.69	734--408.63	734--441.31	734--423.66	558--673.68;144--58.62	734--493.81	734--591.46	734--461.09	734--936.34	734--425.59	734--127.85	734--427.26	734--314.55	734--404.75	734--663.11
ST4.03ch05:5327277-5328116__RDC0001NLR0086	96	769--173.51	769--174.39	772--253.89	770--169.73	769--201.52	820--112.14	769--80.80;19--4.00	770--75.08;19--1.00	769--86.98;19--2.00	770--102.27;44--1.00	770--326.79	839--117.65	792--236.72	814--173.46	839--274.96	769--137.79;6--1.00	770--199.43	769--107.22	770--222.66	769--245.22	823--179.62;10--1.00	769--73.94	772--41.59	770--202.83	769--239.26	773--342.53	769--116.09	822--297.62	772--242.62	775--378.89	769--218.84	775--129.58	769--274.87	769--207.24	769--204.82	828--232.58	770--174.53	573--104.88;156--6.95	770--227.61	836--264.88	769--304.89	769--442.05	769--268.54	770--58.26	769--190.94	769--172.38	769--172.36	780--232.08
ST4.03ch05:5335081-5335839__RDC0001NLR0087	96	758--1336.75	758--1129.64	758--1595.87	758--1314.61	699--1637.34;22--1.86	711--2271.21	758--1497.51	696--1793.18	705--1900.48	700--743.78	758--1417.79	758--367.23	692--778.95;23--1.35	711--621.41	758--1137.38	689--719.80;19--2.00	758--1404.38	758--283.23	710--922.65;39--1.36	758--957.21	693--1269.85	689--426.64;5--1.00	695--102.79	698--708.63	708--1037.72;36--3.11	691--1399.35	700--597.85;7--3.71	758--885.20	692--1130.94	692--1170.97;63--1.51	699--809.58;58--1.95	758--719.79	711--956.50;19--1.32	758--834.66	758--924.85	689--1138.46	731--1162.65	645--2327.87;14--1.00	692--1206.89	758--934.31	689--713.56;63--1.00	758--1655.74	758--1641.67	741--438.69	758--687.29	758--788.73	758--952.54	758--905.60
ST4.03ch05:5337107-5337949__RDC0001NLR0088	96	830--1850.28	832--1490.98	842--1866.58	842--1437.19	829--1938.83	815--1746.87	815--1524.90	815--1539.07	815--1324.55	815--585.34	842--974.11	842--403.02	773--614.21	842--528.94	815--659.32	842--772.32	842--1117.41	842--182.56	815--1070.27	838--1205.71	842--1017.77	776--469.93	773--134.05	833--792.84	842--947.61	841--1509.52	773--573.03	842--709.42	795--1247.07	842--770.63	776--645.83	776--663.35	776--853.43	832--792.30	827--833.13	776--789.91	815--1084.33	842--1272.59	842--1256.07	823--923.56	795--680.48	842--1553.69	842--1607.31	772--408.11	817--739.66	825--1009.46	842--1102.18	842--930.65
ST4.03ch05:5349893-5350735__PGSC0003DMG400003380	96	842--655.23	813--474.15	795--626.46	842--458.82	792--714.45	842--433.89	778--354.79	813--407.94	813--386.34	796--167.57	842--517.41	842--255.62	842--331.83	797--341.83	813--484.37	842--423.84	842--312.93	787--209.10	813--685.75	821--700.92	842--378.83	774--123.30	773--49.20	787--499.82	803--258.06;25--1.00	791--940.56	791--157.19;33--1.18	793--334.85	842--597.12	781--606.98	842--332.12	842--216.17	842--273.07	842--330.64	842--319.49	795--344.44	842--395.25	825--124.68	842--465.03	792--611.19	800--375.83	842--662.85	780--275.96	823--129.27	776--340.90	813--381.13	842--379.16	842--629.09
ST4.03ch05:5471139-5471978__PGSC0003DMG400023062	96	785--113.79	839--67.37	726--74.80	770--61.50	775--89.71;45--3.36	728--230.13;36--3.86	644--228.67;58--1.66	771--150.25	778--128.30	371--9.34;345--125.19	839--133.85	342--7.55;337--84.83;16--1.44	522--84.31;272--14.65	416--100.41;138--17.44;137--1.93;76--2.53	839--153.95	716--90.98;28--1.00	785--106.56;38--1.00	770--47.20	516--120.19;300--30.69	839--96.21	839--100.81	361--132.37;250--18.75;80--2.62	337--30.11;208--7.82	770--84.02	427--168.61;339--8.52;5--2.00	486--145.10;277--25.45	448--111.56;298--13.32	352--174.18;261--18.90;97--4.98	773--87.97	449--179.70;277--28.43	839--87.51	689--70.37;23--1.00	516--135.24;300--16.76	399--144.14;135--23.31;120--3.77;88--2.59	829--69.45	746--92.55;65--1.34	770--66.09	427--235.58;267--24.22;69--3.94	839--57.46	364--194.26;312--11.88;84--3.48	786--105.21	495--136.27;277--15.16	451--100.94;288--11.06;23--1.00;7--1.00	689--54.25	421--75.09;404--11.40	411--15.02;335--173.56	795--49.38	839--86.62
ST4.03ch05:5715727-5716314__PGSC0003DMG400025615	96	567--203.67;16--1.00	568--380.59	565--325.10	567--287.94	567--467.56	534--105.99	285--14.84;147--62.82	254--69.45;206--35.94	286--125.59;111--36.00;50--1.00	551--38.15;12--1.25	567--1011.32;16--2.00	565--546.89	562--415.90	567--575.25;16--1.00	574--1207.39	565--798.19	567--1230.87	567--607.71	553--1137.04	559--641.48	566--1097.60	568--859.91	179--706.90;90--6.42;85--1.00;52--2.10	566--1161.92	557--867.61	553--1195.59;10--2.00	537--926.92;10--3.00	551--522.23	544--564.61	537--1174.46	587--1172.68	567--331.30	551--1200.65	565--389.54	568--539.97;10--1.00	534--1119.17	567--587.01	568--992.06	555--681.85	567--1017.53	579--471.81	553--1247.18	554--1141.78	561--586.94	554--368.10	567--683.36;16--1.00	537--235.21	567--1068.28
ST4.03ch05:5729115-5729957__PGSC0003DMG400025611	96	842--703.40	842--638.93	783--872.91	773--665.60	779--1174.07	785--31.09	778--17.52	696--16.35;26--2.00	135--14.34;107--17.05;89--18.83;66--1.00;51--1.00	775--585.34	842--882.15	772--517.04	772--279.18	818--399.03	787--1490.65	782--546.84;44--1.00	787--1303.93	787--705.09	779--1261.97	779--1133.68	776--1267.02	779--640.13;58--1.00	421--19.77;283--279.28;54--1.98;50--1.00	785--981.65	791--741.67	787--1585.26	779--654.08	773--398.40	790--520.87	842--727.15	785--1066.44	781--562.98	778--751.80;29--1.00	778--916.66	776--907.99	772--919.05	776--654.63	785--1322.17	781--629.29;13--1.00	779--946.19	780--927.53	784--788.97	776--1288.31	772--667.08	790--349.73	779--454.92	783--341.69	791--1012.18
ST4.03ch05:6515632-6516546__RDC0001NLR0091	96	914--48.31	856--29.59	914--33.66	897--28.75	863--39.28;39--1.23	412--85.34;95--5.59;84--1.82;77--1.00	267--4.53;224--123.69;76--2.00;56--1.00;8--1.00	402--2.48;267--79.79;163--9.42	393--74.41;196--6.24;26--1.77	272--40.42;256--31.23;126--4.92;101--5.57;59--1.00	473--40.12;430--64.01	278--2.77;198--25.82;157--25.15;68--1.00;55--1.51	651--22.49;261--12.69	431--14.42;170--1.41;141--49.22;34--2.00	900--59.82	750--24.80;57--1.00	317--48.08;239--56.68;82--1.00;48--3.02	237--40.08;180--38.82;155--6.99;11--1.00	340--47.64;239--64.85;155--3.28;4--1.00	215--58.30;198--54.90;169--12.67;105--1.89	424--49.03;336--60.44;69--5.00	261--14.52;244--19.85;155--4.19;47--1.00	316--4.16;105--24.96	914--30.62	483--15.57;426--23.08	914--39.32	914--17.95	422--34.38;411--20.15	462--17.28;363--45.35	416--46.76;415--17.79;37--1.00	856--31.20;43--1.00	914--23.05	914--31.36	358--43.81;237--28.56;236--12.03	390--30.04;288--25.35	362--37.93;237--26.04;182--1.71	473--24.34;360--40.26;70--1.00	852--52.62	914--23.14	890--54.55;21--1.00	853--35.26;19--1.00;3--1.00	835--55.95;17--1.00	496--28.06;247--31.29;75--1.92;24--1.00	288--27.33;157--44.97;155--7.99;4--2.00	856--22.65	856--35.98	914--18.25	889--35.00;6--2.00
ST4.03ch05:6533453-6534289__PGSC0003DMG401022603	96	343--29.90;254--1.95;21--1.00	330--22.27;145--1.41;108--1.88;81--1.00	342--20.88;55--1.00	331--17.64	342--26.65;139--3.67	342--13.37	342--13.24;113--2.96;63--1.52;55--1.00	221--19.84;81--1.81	221--13.90;117--1.44;96--1.30;53--1.68	287--20.81;50--1.32;5--1.00	224--54.03;101--1.00;36--1.97	342--11.49;54--1.00;39--1.90	120--31.48;96--5.40;84--1.56	193--5.81;102--1.67;98--19.19	342--49.53;162--1.10;41--1.95	221--25.25;117--1.44;38--1.95	221--47.49;183--1.83	263--16.64;198--1.80	437--21.06;68--1.00	349--24.55;248--1.75;50--1.40	227--59.43;69--1.00	226--18.20;50--1.88	273--7.16	221--39.74;87--1.76	221--22.97;85--1.74	408--24.74;101--1.00;70--1.00;60--6.00;54--1.00	378--15.14;98--3.00	233--32.04;138--1.46;49--3.35	221--32.97;196--1.77	309--32.79;153--2.87;88--1.98	266--27.64;89--1.78	221--28.45;138--1.77	227--47.62;144--1.54;101--1.00	351--25.01;64--1.00;51--1.00;50--3.16	373--12.75;145--1.59;116--1.86	342--18.96	221--40.71;39--1.92	221--46.42;111--3.64	317--1.38;221--17.48;161--1.89	227--36.94;128--2.80;124--2.51	221--42.52;91--1.87;70--2.00;50--1.00	235--25.27;122--1.57	221--30.31;97--2.40	239--25.25;154--1.86;58--1.62	221--31.52;104--1.72;89--1.75;56--1.00	233--36.98;101--2.12;41--1.00	259--26.39;180--1.51	394--30.99;56--1.00
ST4.03ch05:6941969-6942814__RDC0001NLR0093	96	779--603.36	792--404.40	548--106.10;224--1608.24	774--521.55	549--123.27;236--2697.95	453--36.51;136--2.15;68--1.00;41--1.93	250--30.02;167--27.66;122--1.52;59--4.34	210--15.86;185--27.46;63--1.00;45--2.64;39--2.00	210--15.08;161--17.34;48--1.00;29--1.00	772--748.69	779--1045.89	549--131.01;229--775.64;45--1.82	772--563.39	548--66.66;231--1278.86	778--1014.75	774--538.62	773--841.43	548--100.08;215--1612.29;45--1.87	771--979.15	548--109.05;227--3169.00	772--1145.32	772--512.45	726--217.86	772--692.89	548--57.65;215--2033.43	779--1036.07	777--688.32	547--58.33;222--1363.84;16--1.00	772--404.44	772--938.41	773--965.86	781--338.84	772--829.65	772--509.35	773--746.38	782--714.93	548--124.44;222--2294.10;45--1.00	552--364.07;219--3175.41	775--598.08	779--597.41	800--641.55	776--771.04;45--2.00	772--515.07	551--123.32;221--1817.33	779--581.88	772--762.84	779--580.68;45--2.00	772--684.54
ST4.03ch05:8624831-8625673__PGSC0003DMG400013506	96	786--511.99	778--283.66	740--392.37	783--395.19;28--1.00	842--521.79	781--1319.89;10--3.00	772--1018.55;69--1.00	813--1087.77	835--1077.68	781--359.63;40--1.00	842--1057.80	772--169.94	842--396.24	773--267.69	776--542.33	774--525.92	842--589.94	778--442.48	782--481.45;28--2.00	838--800.16	773--386.03;10--1.00	720--192.78	721--99.32	819--417.71	842--366.91	842--590.03	842--519.34	774--585.83;16--1.75	777--586.68	842--864.19	842--857.24	814--521.24	842--557.19	776--384.29	797--467.02	772--477.47	772--168.67;66--1.52	774--528.17	842--492.92	772--259.71;30--1.00	790--446.48;35--2.43	778--932.43	790--397.02	760--198.93	780--428.01	812--646.36	806--343.10;17--2.00	842--619.25
ST4.03ch05:8978828-8979057__NB_GTP_3_PGSC0003DMG400013485	96	229--838.93	229--726.62	229--509.50	222--552.53	229--1090.17	222--2225.45	229--4655.15	228--3703.73	228--3961.34	229--1561.24	229--2644.18	228--1926.44	229--1360.36	229--787.93	229--1907.27	206--2010.77	229--2226.11	229--1606.84	229--2638.75	229--2623.93	229--2551.74	229--207.44	216--642.21	229--2548.78	229--1774.27	229--2563.90	229--1508.16	229--1146.08	229--918.83	229--2326.99	229--1591.47	229--559.59	229--29.03	229--1654.22	229--2099.69	218--1317.55	229--1204.56	86--4.27	229--2598.97	229--2592.15	229--893.57	229--2634.97	229--1086.33	229--608.83	229--1259.93	216--941.03	229--2638.44	229--2359.00
ST4.03ch05:9024586-9025428__PGSC0003DMG400013486	96	766--487.63	826--449.97	775--484.41	775--385.41	760--550.52	775--821.26	842--763.43	783--669.03	775--494.37	771--233.45	775--560.50	760--375.58;60--1.00	770--361.75	775--287.90	842--619.73	770--295.18	766--516.82	760--177.16	762--335.26	776--404.40	666--481.88;100--9.32	760--230.99;61--1.43	534--69.79;130--1.91;37--1.00	762--281.52	761--672.40	783--590.92	766--405.65	772--268.43	842--392.99	771--600.56	828--436.72	761--257.89	796--463.79	828--297.57	761--394.23;47--1.00	775--381.32	762--334.44	753--888.91	760--933.16	776--435.94	828--759.38	783--963.42	795--373.64	766--217.10	760--458.30	766--616.25	760--475.03	760--583.10
ST4.03ch05:9146055-9146900__PGSC0003DMG400013490	96	812--1701.12	789--1544.54	789--1996.75;26--1.00	795--1620.95	800--1825.42	789--2119.50	790--1669.01;36--3.86	788--1765.52	788--1960.01	820--1426.93	789--3383.14	801--842.52	784--1589.60	796--1173.71	798--2892.98	787--1558.21	808--2826.15	796--1265.34	787--2721.72;27--2.00	799--3113.20;17--1.00	789--2708.66	784--1651.36	779--258.41	787--1386.39	797--2088.69;23--1.00	797--2433.71	797--1383.04;36--1.42	799--1505.29;26--1.27	784--2344.24;59--1.00	801--2508.21;19--1.00	817--2569.26	801--1009.97	845--2517.05	799--2264.15	801--1949.31	781--2561.47	779--1312.09	798--2575.83	798--1842.63	845--1900.51	784--1921.65	787--2785.19	782--1387.16	779--1083.48	794--1664.65	793--1998.46	805--1434.65	797--1958.73
ST4.03ch05:9287816-9288658__PGSC0003DMG401013522	96	842--1557.05	798--1194.08;29--1.00	795--1501.79	789--1382.50;27--1.00	842--1722.57	842--3440.78	806--2624.18	842--2947.90	842--2841.02	791--1552.41	842--2429.24	776--765.89	842--1494.57	793--1536.52	810--3211.70	842--1193.65	795--3146.88	797--786.82	842--1545.76	779--1989.13;8--1.00	784--1966.55;11--2.00	774--1723.25	773--332.18	797--727.58	842--1081.75	840--1228.72	842--1698.17	802--1635.62;13--1.00	842--2316.82	842--2974.81	842--1475.15	842--1005.97	784--1441.66	782--1413.07;28--1.00	791--2250.57	777--3360.77	842--1904.99	842--3150.49	775--1630.87;44--2.34	791--1911.23	842--2001.61	842--1718.36	782--1245.47;21--1.00	776--1006.60	800--1465.28	791--1141.19	785--1197.81	842--1875.00
ST4.03ch05:9639816-9640658__RDC0001NLR0098	96	777--1062.81	842--762.91	797--944.98;14--1.57	799--758.18	794--995.24	842--1018.81	842--1018.24	842--778.39	835--897.57	831--727.16	782--1720.27;16--1.62	785--652.36;46--1.70	842--1023.93	817--807.61	784--2103.11;16--1.50	795--881.13	793--1252.06	842--608.99	801--1409.13	795--1423.21;16--1.62	782--1478.00	842--529.12	780--213.84	808--837.35	808--1232.39	789--1787.15	794--968.84	842--928.47	814--1385.32	782--1607.66	796--1421.38	800--762.34;16--3.06	791--1310.35	810--1105.87;16--1.62	842--1060.23	807--1100.46	819--1003.91	808--1789.08	784--1150.64	842--1135.08	842--1267.22	842--1709.31	791--1196.22	776--733.68	786--1015.36;10--1.00	808--1004.58	842--811.63	842--1178.95
ST4.03ch06:1015857-1016716__RDC0001NLR0123	96	788--612.18	841--254.41	795--353.47	799--351.45	805--606.70	578--489.43;217--18.48	797--278.19	681--249.45;112--13.99	594--162.39;77--29.23	574--136.99;201--9.61	582--618.29;173--22.21;12--2.50	801--279.15	570--308.70;195--14.27	815--464.81;7--1.00	788--829.84	496--84.91;218--15.66	745--666.52;28--1.00	768--539.16	588--839.91;159--21.23	797--812.96	572--721.56;140--10.25	537--130.45;193--2.83	306--312.89;163--1.75;102--3.09	790--380.17	565--637.30;228--11.78	837--680.27;20--1.30	533--296.85;161--8.13	562--375.38;195--7.09	591--301.00;191--28.75	577--152.92;195--10.88	357--218.52;206--12.20;176--19.64;6--2.00	786--291.85	754--373.10	788--341.02	559--1145.29;175--7.59	341--1505.87;191--4.69;165--5.96	788--518.48	539--871.92;207--27.57	768--555.02	780--613.22	567--78.83;195--6.87	553--641.57;220--13.24	575--614.15;211--31.06	770--83.43	788--283.01	737--306.23	315--420.27;211--10.11;104--4.09;69--3.14	809--632.66
ST4.03ch06:1023648-1025544__RDC0001NLR0124	96	788--1090.45;581--1274.87;215--56.80	778--817.81;581--1245.61;214--33.64;22--1.86	786--1118.23;581--1241.10;214--38.43;22--10.73	789--745.84;581--1226.06;215--42.51;22--3.00	789--842.04;581--1351.80;230--47.27	780--806.66;569--350.69;215--22.87	571--239.75;446--321.56;315--740.19;161--16.14	769--428.49;563--217.41;162--11.04	770--401.25;559--169.60;146--11.07	784--377.20;554--335.51;222--19.05	785--548.83;559--1216.18;214--30.28	770--366.09;249--131.00;242--2450.66;200--13.44	769--453.33;580--776.59;225--19.41	797--234.70;540--1260.23;242--22.44	769--1126.83;581--1555.57;216--50.54	771--405.10;546--557.31;179--20.47	779--430.79;556--1312.27;214--30.34	782--497.24;580--1249.71;219--38.78	797--1231.29;554--1365.25;215--25.90	770--819.54;566--1569.78;219--50.00	789--825.33;525--1438.11;234--30.62	769--671.65;554--1219.19;214--17.20	478--151.76;335--72.24;275--36.99;191--944.39;169--8.41	779--490.60;543--1317.98;214--34.64	789--485.44;559--968.05;230--23.69	771--733.72;571--1326.65;214--21.57	769--522.35;554--737.09;170--19.04	786--300.17;551--460.04;214--16.58	769--361.81;549--474.87;214--11.67;1--1.00	771--876.71;558--1039.91;214--17.11	771--738.81;542--917.96;216--14.56;4--1.00	770--442.03;564--1022.68;214--15.92	770--471.61;547--789.26;214--20.76	770--683.72;554--857.60;214--14.58;1--3.00	547--1290.05;462--632.13;325--152.02;214--34.61	769--263.39;518--788.79;215--28.27	784--892.05;547--1277.83;214--43.07;33--1.85	766--1183.31;530--1509.28;211--20.80	769--256.63;539--963.16;214--24.64;1--2.00	783--366.62;564--1290.32;217--26.33	539--157.99;419--278.09;324--236.42;214--8.22	778--827.57;566--1261.50;214--29.66	769--597.59;547--1118.37;215--24.91	786--581.37;553--687.95;214--10.76	772--786.95;578--1148.61;215--18.48	797--626.30;554--1256.52;219--36.60	548--384.03;442--159.69;311--86.59;214--16.96	789--1283.82;554--1370.17;216--46.05
ST4.03ch06:1041356-1041901__PGSC0003DMG400020740	96	475--1360.46;67--2.00	472--1453.21;26--1.00	491--1400.09	472--1455.91	491--1400.94	490--1752.26	483--1670.98	474--1665.72	473--1530.94	491--1266.98	472--1245.99	449--1378.89	472--1317.31;52--2.00	516--1178.81	472--1274.06	471--1347.07	472--1272.51	491--1269.88	473--1343.89	472--1280.26	491--1274.12	496--1241.80	455--1037.00	481--1314.52	491--1290.84	472--1318.25	407--1535.80	449--1296.12	370--1674.00;96--2.49	472--1381.64	442--1447.19	545--966.71	472--1285.85	467--1422.38	450--1435.82	472--1251.88	455--1355.62	441--1252.01	474--1297.12	491--1210.93	402--1190.47	472--1465.38	468--1275.15;31--2.00	472--1365.28;31--1.00	474--1329.87	434--1501.74	471--1078.08	491--1490.26
ST4.03ch06:1053533-1054369__PGSC0003DMG400020741	96	764--130.62	782--225.93	763--227.88	788--216.29	763--196.86	778--373.14	798--220.42	780--213.51	531--256.34;233--158.79	775--57.02	764--141.37	782--85.41	545--52.70;194--42.30	763--42.65;62--1.00	792--250.61	763--36.57	763--40.10	764--62.27	763--123.58	764--117.25	763--57.56	764--85.45	238--36.25;195--21.41;144--10.85;122--29.43	765--73.07	764--75.05	764--88.25	763--76.48	763--47.16	763--33.94	769--148.57	778--124.58	764--86.37	777--39.81	765--108.73	782--47.56	629--106.58;124--27.90	764--96.45	785--143.72	565--40.13;196--18.82	782--59.11	629--215.69;118--13.66	771--209.88	763--120.60	764--61.84	763--55.25	763--131.96	212--41.06;198--17.90;161--17.61;148--17.54	771--116.47
ST4.03ch06:1069463-1070259__PGSC0003DMG400020749	96	724--1560.86	742--1304.01;31--2.00	771--1313.47;6--2.00	723--1302.11;31--2.00	742--1367.20;8--1.00	723--157.47	723--181.08	723--143.50	619--124.78;59--2.97	724--1037.47	732--1208.40	742--917.50;28--1.00	724--1188.57	726--983.96	764--1624.13;15--1.00	723--1081.94	725--1269.44;31--2.00	725--874.92	725--1176.44	796--972.61	724--1274.10	725--1008.06	681--730.42;11--1.00	725--1271.90	765--940.64	724--1274.59;6--1.00	727--977.46	723--688.75	723--1307.15;67--1.21	724--1335.90	723--1118.93	726--732.19	796--988.53	724--1250.79	724--895.03	725--1153.66	725--1156.93	724--622.94	600--948.70;118--36.25	742--1270.02	724--801.61	796--1131.17	784--1004.38	742--1104.21	796--1205.98	725--804.87	724--1033.07	767--1631.88
ST4.03ch06:11365689-11366603__PGSC0003DMG402002428	96	851--160.95	914--133.30	851--216.31;59--1.53	866--150.39;27--1.26	914--153.18	851--477.61	851--336.23	877--436.38;2--1.00	781--444.94;33--12.94	866--90.41	914--486.76	851--125.26;31--1.68	866--143.54;15--1.47	854--209.66	914--481.39	851--135.65;28--1.11	864--320.73;48--2.21	853--110.21;58--1.29	851--222.30	856--307.07;30--3.03	853--377.24;45--1.16	850--141.34;10--1.00	426--26.89;416--31.01	851--155.13;2--1.00	866--181.93;11--1.00	881--240.38;24--2.42	889--255.26;4--1.00	851--174.87	914--182.12	864--201.04;42--1.00	851--252.80	914--111.15	855--254.43;20--1.90	876--110.02;34--1.00	864--273.34;37--2.27	772--326.09;51--10.29;43--1.30	864--171.54	806--183.45;31--100.06;26--2.00	852--143.41;1--1.00	914--161.65	877--97.29;10--1.00	853--197.01;35--1.49	834--126.49;39--37.21	914--83.03	851--144.00;19--1.05	914--189.02	857--184.24;29--1.72	864--164.58;24--1.46
ST4.03ch06:11391171-11392070__PGSC0003DMG400002427	96	842--96.01	835--56.49	807--78.32	849--70.30	899--91.99	789--12.86	806--25.08;39--4.00	821--19.38	563--20.66;134--9.02;69--2.00;39--6.00	834--18.82	839--326.43	833--78.65	899--50.57	769--94.49;60--2.00;30--1.00	835--321.38	848--98.88	849--269.33	807--83.09;8--1.00	804--162.39	847--203.53	835--942.43	809--90.82;13--1.00	603--28.61;230--13.87	813--114.84	837--141.57	849--157.56	842--146.26	836--89.13	837--113.36	839--158.34	852--219.32	820--107.46	775--251.98;63--1.14	848--41.10	849--161.76	811--133.34;14--1.93	842--144.58	847--106.54;40--2.00	849--82.05	835--151.90	825--64.38	848--138.43	839--73.53	833--92.19	849--89.35	851--133.64	824--113.59	819--140.46
ST4.03ch06:11414122-11415039__PGSC0003DMG400002426	96	856--132.64;9--1.00	856--112.85;43--1.00	874--125.89	856--112.90	867--175.41	857--62.12	696--66.64;31--1.00	699--79.80;58--1.00	466--154.53;228--55.81;68--1.00;16--1.00	856--63.43	874--267.23	857--126.67	857--203.06	858--109.61	869--362.49	858--219.16	857--313.72	857--132.52	862--341.57	857--431.42	862--648.08	857--119.24	857--64.75	874--226.02;30--1.00	874--133.44	859--307.07	857--201.65	874--256.42	864--273.31	874--495.44	859--582.43	857--167.64	856--167.10	869--139.75	857--326.88	864--168.47;21--1.00	859--226.60	857--231.40	856--211.67	894--321.81	874--213.77	873--190.58	876--150.37	858--167.89	856--213.64	857--148.62	858--171.95	868--223.89
ST4.03ch06:1166775-1167649__PGSC0003DMG401005337	96	443--358.42;336--1820.92	443--238.36;334--1819.42;54--1.00	443--275.66;335--1839.01	443--250.72;335--1823.10	443--338.33;369--1649.86	443--33.17;334--119.91	443--143.60;334--72.27	443--80.64;189--92.91;56--3.14	244--52.91;177--13.25;125--2.82;122--48.35	372--1279.12;234--87.63;182--6.87	443--43.60;407--851.84	336--943.44;232--68.29;192--15.19	443--139.46;334--1762.87;31--1.00	407--922.75;238--218.95;182--31.09	443--183.54;336--2019.15	443--56.04;336--1774.32	443--153.24;336--1731.39	407--1535.40;238--210.78;203--33.43	443--67.86;336--1819.69;56--1.00	443--203.02;335--1896.95	443--109.00;389--1519.72	335--1782.99;233--157.43;161--1.43	407--484.40;234--46.96;15--2.27	443--181.86;335--1837.82	407--1459.89;238--387.27;203--7.81	443--196.61;381--1596.41;25--1.00	334--1759.51;248--236.19;175--7.73	234--212.85;232--1758.68;184--4.56;85--9.68	443--115.22;211--2375.34;109--4.33	334--1745.93;238--206.93;182--5.46	326--1798.45;238--139.82;127--8.00	443--97.55;342--1485.48	443--69.04;335--824.01	443--142.29;334--1771.83	443--319.91;311--1893.83	235--410.84;196--5.05;161--1395.64;137--9.15	443--152.63;336--1853.36;38--1.00	443--129.84;353--1768.48	443--251.45;216--2743.10;78--1.00;67--1.57	443--203.95;335--1480.06	336--739.10;231--45.55;147--9.46	443--222.18;335--1793.74	443--260.26;360--1698.78	238--120.25;208--2857.52;203--9.02;86--6.80	443--136.75;330--1802.61;67--1.00	443--140.15;407--1346.73	443--89.16;383--337.55	443--285.70;357--1730.52;2--1.00
ST4.03ch06:1176738-1177448__PGSC0003DMG400005335	96	289--45.27;213--22.69;181--30.24	630--39.91	289--44.79;213--21.52;185--21.71	332--37.92;179--14.83;152--21.96	409--40.98;296--64.32	319--23.39;242--27.85;47--8.74	295--16.47;171--9.70;131--20.91	245--20.67;174--12.94;142--10.15;34--1.00	215--10.69;102--35.61;99--4.47;51--1.00;34--1.00	249--6.80;175--44.14;130--19.56;73--3.55	289--11.13;257--17.83	289--31.02;168--14.33;135--10.11	524--32.27;183--17.46	289--36.25;217--28.11;103--3.88;64--1.00	289--65.09;191--22.42;149--15.42	361--9.35;296--12.06	372--61.67;252--74.52	285--22.60;230--25.21;97--23.65;69--3.36	322--15.98;297--19.68	478--76.41;179--6.99	266--172.49;216--62.72;112--17.30	510--10.55;170--12.05	158--29.96;148--36.36;68--1.00;58--1.00;47--1.00	641--30.79;68--2.63	693--45.60	289--38.77;212--30.21;102--40.54	339--26.23;126--26.25;111--23.75	289--59.06;228--27.63;99--13.68	289--35.17;223--19.36;106--11.05;61--2.54	348--22.23;155--9.08;112--39.71	323--17.77;154--6.47;112--17.73;56--2.00	289--22.68;218--21.76;104--13.56;36--1.00	361--6.44;168--6.33;143--12.64	514--51.61;170--20.72	597--67.14;56--1.00	339--55.47;289--44.14;57--1.00	247--22.67;154--17.56;104--12.35;48--1.00;33--2.94	289--36.54;280--35.48;58--32.34	528--54.20;88--10.61	516--52.28;79--15.67	289--7.75;147--25.50;104--7.95	404--44.52;291--30.41	289--68.58;221--62.18;101--10.53;58--15.38	329--5.79;135--10.63;119--17.13	339--18.56;289--28.24	289--28.37;213--16.00;175--10.41	289--26.06;235--26.85;62--5.58	289--23.45;157--14.24;111--19.90
ST4.03ch06:1500872-1501714__PGSC0003DMG400010895	96	787--1818.07	791--1644.78	780--1779.57	772--1661.46	791--1961.31	780--4097.34	772--3280.67	780--3328.18	780--2556.26	768--1362.16	842--1904.22	758--1254.02;69--1.00	822--1654.78	720--1386.58;82--2.40	772--2942.44	780--1468.81	780--1968.38	772--1534.56	841--2159.67	772--1995.45	757--1756.20	773--1395.98	772--725.25	772--1681.31	757--1754.43	749--2481.40;66--2.00	780--1921.41	751--1714.29	772--1743.30	725--2573.18;99--2.11	757--2472.44	757--1691.97	778--1612.91	749--2013.22	758--2153.82	832--1555.34	772--1771.19	724--2447.16	749--1769.77;51--1.00	772--1621.36	820--1181.91	752--2683.64	751--1899.22	757--1672.53	772--1699.86	750--2452.44	757--1376.41	790--2731.34
ST4.03ch06:1515100-1515381__RDC0001NLR0127	96	213--355.02	281--154.55	223--288.71	256--227.28	255--291.59	246--41.90	281--24.79	211--31.26	211--23.83	230--68.08	265--55.74	266--36.37	212--64.83	262--38.61	281--251.07	211--70.45	211--135.38	211--89.28;64--1.80	281--183.53	212--98.62;44--1.00	281--32.17	211--47.35	210--14.32	219--96.09	281--101.52	281--160.28	253--98.16	189--76.00	190--58.30;45--1.00	212--174.08	213--154.92	281--54.95	213--97.78	281--66.04	212--80.80;32--1.00	196--26.45	281--87.61	222--147.07	211--62.17	212--93.30	281--58.90	267--165.27	211--113.23	211--107.35	212--84.76	211--117.76	139--52.68	234--236.98
ST4.03ch06:1541864-1542055__RDC0001NLR0129	96	191--249.81	191--243.48	191--336.02	191--312.35	150--425.85	191--20.79	191--12.24	191--8.81	191--11.94	147--401.35	128--312.88	186--71.33	127--229.09	191--31.74	191--722.37	128--266.70	165--162.16;4--1.00	128--283.97;13--1.00	191--379.66	191--53.16	128--346.41	128--559.79	130--87.32	191--189.92	144--245.25	191--204.52	143--199.27	128--109.95	161--105.17	191--431.50	128--263.92	191--140.76	191--9.63	191--292.90	135--19.04	147--149.67	191--66.70	128--64.80	178--46.90	191--5.01	150--140.17	191--407.82	189--10.07	185--269.57	135--160.79	147--331.19	143--10.08	191--212.19
ST4.03ch06:1548756-1549619__PGSC0003DMG400025512	96	793--1178.48	651--1373.93;126--101.64	678--1344.13;114--95.89	838--1031.99	841--1183.29	680--309.96;181--26.12	651--217.36;175--16.70	619--216.17;172--14.51	621--143.53;171--3.61	793--1009.15	793--1237.04	775--1027.61	654--1354.85;101--15.48	681--1126.08;170--12.10	795--1985.69	652--1295.26;107--18.42	669--1265.83;107--7.33	679--1111.12;148--13.33	685--1430.99;107--63.35	685--1341.17;107--19.64	651--1423.51;102--18.41	677--1180.58;179--35.48	590--981.34;113--10.62;16--1.00	685--1254.06;103--8.75;16--1.00	850--1051.54	683--1474.17;97--7.44	674--1312.99;115--38.58	657--1277.20;101--4.60	649--1485.40;102--2.37;16--1.00	667--1555.62;177--28.51	680--1528.24;104--36.41	681--1200.57;103--26.52	674--1412.29;107--17.95	678--1414.26;103--45.73;66--1.00	662--1314.19;107--3.83	632--1372.07;86--4.70	680--1268.17;101--12.84	681--1460.63;143--6.76	678--1198.87;94--3.27	684--1232.19;120--7.38	626--1288.28;124--8.07	863--1400.23	680--1425.69;101--15.70	793--1051.92	677--1352.32;105--8.19	793--1084.05	627--1294.44;102--6.55	685--1708.14;130--39.86
ST4.03ch06:1556357-1557208__PGSC0003DMG400025511	96	789--711.20	851--667.34	800--874.25	793--743.69	850--880.43	851--1315.58	851--725.15	851--958.62	552--1036.68;296--793.24	798--511.81	851--712.17	828--410.77	850--366.54	851--763.18	790--880.70	846--424.88	790--876.55	848--265.86	849--1016.55	851--760.32	800--1550.29	510--1062.62;335--1016.13	384--438.18;151--303.24	851--383.24	800--738.72	851--513.95	800--532.27;19--1.00	783--418.09	835--398.20	787--853.93;37--1.00	797--738.54;52--1.00	800--335.87	518--890.60;295--195.75	793--841.51	462--576.43;329--271.13	786--898.74	851--360.82	817--514.65	790--390.85	793--608.83	851--761.20	823--1118.38;26--1.00	823--671.11	800--628.59	801--416.57	783--723.07;66--1.00	793--383.21	804--608.98;32--6.00
ST4.03ch06:21968281-21969056__RDC0001NLR0141	96	500--1118.23;179--448.77	500--1565.58;179--791.36	500--1464.48;233--499.00	500--1133.77;179--441.15	500--1959.62;179--1057.77;25--1.00	500--1332.02;176--174.98	491--1255.62;169--104.41	500--1190.40;162--120.51	481--1213.78;171--224.30	500--1049.18;179--699.16	500--1800.34;193--600.60	500--373.99;179--273.01	500--1622.09;162--264.47	500--534.96;233--148.36	500--1814.62;166--642.81	500--1445.90;179--335.40	500--2059.23;233--584.01	500--1032.45;179--541.76	500--2747.42;197--269.70	257--1587.11;231--1439.79;169--484.57	500--2706.86;179--2068.26	500--1928.89;179--379.77	500--222.98;161--58.61	500--1239.87;162--242.53	500--1514.98;183--1156.70	500--1984.67;169--285.40	500--1684.45;202--410.12	500--1442.58;179--514.69	500--1467.76;160--274.46	500--3122.39;161--463.56	500--2853.95;161--318.19	500--1312.53;179--562.26	500--1145.99;161--292.76;66--1.12	500--1288.70;161--274.98	500--2156.04;179--702.23	500--1686.32;179--507.09	500--847.57;183--219.53	500--1192.98;196--648.01	500--1419.96;161--182.66	500--973.54;179--738.98	500--375.10;161--178.01	500--1860.04;179--221.80	500--711.72;169--195.91	500--1488.52;170--482.64	500--1302.00;162--212.40	500--2039.24;161--166.20	500--672.02;161--269.96	500--3389.60;185--1160.35
ST4.03ch06:31327934-31328889__PGSC0003DMG400029220	96	897--813.03	922--595.52	898--701.10	895--706.61	922--938.08	955--880.35	955--859.76	955--549.78	891--752.52	891--571.26	906--1259.47	891--471.20	897--848.92	891--529.10	896--1419.56	891--785.82	896--876.01	891--587.87	899--1063.31;42--1.81	901--1501.30	955--1200.00	892--689.78	768--278.58;99--3.16	895--511.39	891--846.17	916--851.56	899--744.96	901--566.98	891--842.57	955--1143.44	891--1042.38	891--440.80	894--957.81	900--774.83	892--754.64	891--977.71	891--795.69	895--1079.37	898--694.68	891--685.81	935--617.60	893--912.80	891--742.68	897--515.90	892--816.34	897--436.81	898--730.49	894--702.80;15--2.00
ST4.03ch06:31362596-31363189__RDC0001NLR0143	96	329--65.04;169--4.14;29--1.00	593--36.28	280--71.38;101--3.74;29--1.00	280--62.50;180--4.55	362--71.70;111--5.69;29--1.00	299--23.49;280--119.45	559--71.40;29--2.00	593--57.05	359--90.71;227--12.19	280--66.47;107--1.94;70--1.69;29--2.00	312--149.82;94--1.00	280--59.79;174--4.51	519--49.95;29--1.00	518--33.47;29--1.00	280--266.14;76--1.83;69--1.93;29--2.00	280--92.20;205--3.35	280--121.60;77--1.56;70--1.00;29--1.00	288--74.00;171--4.00;29--1.00	287--220.10;210--4.32	280--136.26;192--4.48;29--3.00	280--138.96;104--9.91;60--1.00	280--91.70;109--15.09;70--1.70	280--25.79;77--3.26;70--1.00	362--85.23;102--5.03;63--1.87	280--92.11;77--1.23;54--1.00	538--72.26	280--91.89;171--2.69;29--1.00	312--103.66	299--106.42;77--1.87	281--134.42;90--1.79	401--83.95;89--4.29	324--60.11;75--1.83	315--114.20;89--4.00;75--1.00	552--45.78;29--2.00	280--89.89	325--107.76;93--2.19;70--3.59	280--86.45;144--1.41;61--1.48	283--134.66;93--6.04;53--1.00	324--53.69;82--1.00;70--1.90;29--1.00	393--55.04;109--1.10	280--76.15;72--2.69;59--1.00;29--1.00	280--87.83;154--2.53;29--1.00	333--77.44;75--2.65	280--63.60;96--2.40;29--6.00	541--37.78	331--41.50;100--3.44;29--1.00	325--63.28;183--3.27	283--84.16;113--2.84;29--1.00
ST4.03ch06:34300775-34301659__PGSC0003DMG400016656	96	884--110.93	652--83.55	764--92.36	670--109.66;136--4.60	672--137.01;182--3.70	639--62.72;221--2.30	672--35.93;122--2.62	309--4.39;300--88.49;121--1.50;105--1.50	481--8.87;149--162.28;130--3.97	323--54.86;137--2.17;130--68.76	801--122.64;40--1.00	566--61.73;137--1.59;121--1.57	511--45.61;161--2.47;131--87.68	483--32.82;227--2.32;126--101.63	884--136.33	481--28.80;123--76.11;77--1.00;71--1.85	685--171.38;81--2.00	716--35.30	162--8.71;149--103.64;139--6.78;137--1.12;89--2.00	636--87.47;138--2.79;77--2.00	633--74.39;105--1.80	636--45.94;126--52.19	310--8.80;123--6.01	566--42.27;161--1.86;78--1.00	542--114.92;123--137.52;73--2.00	783--77.02;68--1.62	884--58.26	501--79.79;148--1.89;126--178.56	796--93.07;58--3.10	633--116.61;135--3.52;4--1.00	687--51.72;149--156.83;34--1.71	672--88.89;75--1.97	680--131.87;184--2.34	585--96.71;239--2.08	633--111.13;146--1.94;86--1.00	528--78.08;126--188.16;107--1.84	633--86.83;142--3.78	426--118.62;138--3.64;131--143.82;9--2.00	840--76.14;7--1.00	634--80.17;101--1.00	656--44.94;134--167.75	671--121.43;133--1.76	422--92.62;132--122.01;107--1.78;73--1.89;31--1.00	321--33.93;124--33.80;68--1.00	434--44.88;215--1.93;123--126.22;42--2.07	610--84.25;179--4.77;48--1.00	481--86.76;228--1.56;126--106.71	783--49.90
ST4.03ch06:3988008-3988858__PGSC0003DMG400020851	96	776--528.66	777--679.99;41--1.00	776--592.82;11--1.00	776--538.31	811--778.82	426--298.24;171--7.95;107--1.99;67--1.99	611--327.26	369--337.95;292--6.63;84--1.76	421--411.85;147--5.71;82--1.00	776--285.64	776--929.06	776--502.61	776--494.94	776--327.07	782--689.65	776--217.82	783--682.15	776--329.98;11--1.00	776--373.28	783--703.66	780--1550.37	738--633.91;21--1.81	634--101.27;55--2.73;11--1.00	776--344.41	776--619.59	776--606.40;24--1.00	850--511.19	776--319.51;54--1.00	776--539.07	780--635.72	777--717.40	776--394.84	776--413.20	783--507.13	798--427.52	776--447.79	776--587.72	776--684.12	776--278.82	776--661.41	780--463.01	776--599.74;73--1.40	776--442.81	776--322.11	776--650.85	776--361.16	776--369.72	776--743.50;58--1.00
ST4.03ch06:41311019-41311835__RDC0001NLR0144	96	398--425.68;346--166.61	398--392.82;339--148.73	368--281.25;341--223.50;26--3.31	398--374.84;365--120.20	398--421.70;351--187.70	367--98.86;348--256.03;2--1.00	343--374.41;262--124.50;52--1.00	340--196.19;252--77.99	336--268.22;220--68.85;31--2.00	367--65.44;341--207.25;8--1.00	398--41.44;351--285.33	398--102.17;337--189.40	398--134.12;340--328.51	367--23.21;336--195.49;8--1.00	398--45.55;343--538.64	371--21.44;340--200.40	367--116.19;337--496.06	367--45.36;340--157.96	398--82.00;340--300.86	398--57.59;345--485.63	367--48.17;339--222.38	398--77.19;340--363.34	340--60.12;244--15.43;67--1.00;21--1.00	398--63.28;340--132.97	398--120.80;336--164.36	398--113.36;343--149.81	370--53.08;336--261.36	367--87.73;360--593.43;28--7.04	398--263.33;340--329.42	398--269.68;339--223.62	398--142.35;337--496.97	359--17.53;336--235.62	398--100.84;340--271.31	398--165.19;340--207.00	398--97.13;339--173.11	398--114.04;336--364.81	367--68.17;344--122.74;7--2.00	398--324.51;345--245.08	398--70.34;365--175.02	367--68.95;340--208.10	367--33.95;336--699.56	398--97.79;340--208.72	367--25.29;340--395.06	398--43.73;340--171.49	398--181.28;336--282.74	398--119.43;339--165.32	376--12.99;340--359.62	398--227.98;350--220.53
ST4.03ch06:46720318-46721067__RDC0001NLR0147	96	591--349.05;38--1.00;33--1.00	670--224.68	599--316.63;38--1.00;32--1.97	606--265.25	570--407.46;76--1.28	532--74.13	588--119.52	603--112.87;34--1.00	560--129.98	555--177.05	640--536.42;55--2.00	546--205.60;40--1.00	601--196.56;69--1.00	630--233.65;8--1.00	749--494.14	560--274.59;38--1.00	527--556.91;38--1.00	534--156.23	542--372.38;69--1.99	631--268.18	605--449.71	524--246.00	518--40.73	668--215.10	668--425.47;73--1.52	696--354.80	621--292.75	605--436.39	574--336.93;69--2.84	595--366.53	588--380.65	556--187.41	691--424.21	692--406.16	635--346.58;38--2.00	587--528.70	688--294.68	656--528.97	573--445.33	659--370.27;43--1.00	691--287.08	538--371.44;76--1.00	552--191.09	615--222.93	638--323.69	554--355.05	616--303.77;42--1.00;7--1.00	645--598.05
ST4.03ch06:46724390-46725193__RDC0001NLR0148	96	803--173.80	803--183.32	803--199.78	803--227.05	803--219.11	429--9.47;349--78.58	756--43.56	641--34.73;153--6.92	545--10.56;250--90.07	767--89.61	803--306.35	803--88.27	803--133.24	803--139.52	803--236.50	803--123.39	803--215.00	802--84.48	767--209.13	803--173.15	803--224.05	658--92.49;138--21.12	586--29.19;91--6.44	803--143.01	803--207.37	803--245.28	803--193.64	803--260.58	803--183.69	803--174.87	763--195.64;25--1.00	803--111.72	803--197.12	803--154.14	803--160.73	803--158.73	751--192.38	767--188.79	769--175.89	803--223.51	803--113.37	803--118.32	762--94.32	750--67.07	803--142.46	803--112.17	803--178.11	803--295.08
ST4.03ch06:46852436-46853305__RDC0001NLR0150	96	585--285.01;238--7.90	406--325.55;374--5.69	814--199.31	416--311.56;392--8.29	822--234.01	388--13.53	409--14.04;85--2.72	419--18.41;154--15.34;85--1.00	400--16.25;128--25.56;113--2.35	421--161.90;172--4.62;112--3.06	818--239.30	406--156.29;281--5.72;88--1.00	719--101.31;53--2.98	813--113.41	790--251.93;1--1.00	811--120.66	644--458.34;100--1.33	594--129.04;219--2.19	815--174.73	524--243.08;111--1.86	718--353.21;65--1.65	298--360.30;223--2.77;106--2.40	256--64.15;148--1.80;104--2.26	636--168.13;167--1.80	869--337.47	829--206.09	819--172.78	718--289.45;73--4.15	820--150.04	723--145.46;69--1.90	820--273.59	852--86.15	838--292.31	776--352.03;27--1.74	815--194.00	433--482.47;374--2.33	812--216.17	416--655.45;386--19.31	869--301.13	823--215.91	816--278.99	318--6.33;309--399.11;101--1.00;29--2.76	334--294.15;313--5.00;36--1.00	436--123.76;118--2.55;72--1.00;69--1.00;65--2.98	829--237.47	406--107.17;65--1.95;6--1.00	816--182.49	814--419.43
ST4.03ch06:46867773-46868558__RDC0001NLR0151	96	361--174.29;196--5.23;132--1.86	479--145.67;227--3.17;8--3.00	586--139.93;113--1.92	491--150.38;166--1.72;8--2.62	728--115.62	232--21.79;193--1.53;28--2.00	158--2.46;123--23.38;95--3.21	207--26.51;70--2.94;31--1.00	267--36.63;107--4.66	376--116.53	545--141.14;101--1.66;27--2.19	566--46.61;117--2.91	466--75.83;27--1.11	553--74.26;82--1.00;27--1.07	765--231.12	713--55.33	544--217.28;161--3.41;8--1.00	731--50.82	696--127.26;27--4.56	522--141.16;89--2.83	715--274.40;8--2.38	466--79.36;27--1.33	145--102.34;54--1.00	696--53.62;3--2.00	613--177.19;105--3.36	702--84.18;3--3.00	597--143.31;69--1.00;9--2.56	733--170.55	696--73.26;8--1.38	557--66.69;27--1.33	771--90.58;8--1.00	546--50.54;3--1.00	726--178.80	770--169.13;8--1.00	637--75.85;3--2.00	509--316.08;176--3.19	468--193.45;127--1.65	694--184.53;27--2.00	560--216.44;105--2.70	694--72.18;3--1.67	746--168.32	672--62.11	505--40.59;170--2.12;31--1.19	327--161.16;90--1.77;50--1.54	640--166.06	467--60.68;27--1.00	558--236.59;216--3.43	785--192.75
ST4.03ch06:46882978-46883391__RDC0001NLR0152	96	413--12.56	234--5.34;167--4.97	395--11.05	229--2.33;167--7.48	182--5.72;156--15.18	97--2.51	167--4.22;98--2.02	191--1.90;110--5.71	157--1.53;46--8.83	197--6.73;147--1.82	193--11.05;169--15.91	167--8.25;154--5.79;14--2.00	196--8.95;167--10.63	386--5.37	413--17.43	126--9.83;121--2.63;15--1.00	413--10.63	159--2.45;126--1.06	196--10.01;117--10.43	162--5.27;126--6.49	375--12.53	281--4.45	151--1.47;67--1.00	413--8.86	208--8.76;167--16.84	390--9.62	413--6.14	370--14.20	389--5.41	239--8.18;167--12.59	167--14.70;149--8.19	381--4.92	241--9.80;120--16.44	221--5.67;178--19.89	189--6.26;167--19.56	167--23.84;160--4.66;14--2.00	191--7.69;125--5.04	166--14.73;78--45.42	413--11.28	203--12.75;167--14.60	213--16.28;144--5.98	173--13.95;161--3.07;40--2.00	176--2.02;42--2.00	167--13.28;119--1.39;18--1.00	413--7.56	331--8.54;14--1.00	413--7.67	243--8.52;167--26.93
ST4.03ch06:46890532-46891071__RDC0001NLR0153	96	539--64.72	539--39.80	539--49.81	539--53.09	539--65.73	539--16.06	260--16.13;260--34.03	539--20.09	539--25.35	539--22.83	539--100.42	539--38.99	539--45.54	539--62.93	539--82.74	539--36.73	539--90.33	539--30.38	539--52.90	539--49.04	539--56.31	539--59.24	260--3.95;110--3.95;97--1.00	539--56.55	539--87.38	539--101.42	539--78.07	539--116.07	539--76.45	539--56.35	539--103.08	539--56.14	539--65.56	539--65.35	539--63.60	539--63.89	539--59.81	539--84.29	539--89.86	539--91.42	539--52.78	539--63.08	539--39.81	539--22.21	539--52.95	539--25.05	539--57.12	539--102.49
ST4.03ch06:46918790-46919608__PGSC0003DMG400031318	96	762--143.67	762--124.58	729--120.64;2--1.00	802--123.03;14--1.00	731--195.35;43--1.00;14--1.00	487--114.57;269--2.16	818--121.29	607--102.58;30--1.47	457--76.17;207--154.58	619--121.09;92--2.54	778--290.31;27--2.00	565--124.04;176--5.65	818--97.24	761--119.32	794--258.47	773--109.50	698--198.46;14--1.00	414--144.80;246--4.41	489--257.29;323--7.84	768--145.59	491--319.01;323--12.29	749--98.94;14--1.00	479--40.77;198--2.17	764--135.18	450--211.83;325--7.78	762--237.43	793--107.64	434--267.10;323--6.30	816--135.84	689--163.69;12--1.00	664--195.02;97--1.00	764--77.40	818--176.72	751--149.43;14--1.00	768--149.22	686--140.99;30--1.00	444--202.97;318--12.53	429--186.04;292--16.47;5--2.00	773--118.10	818--186.77	718--100.63	751--140.63;12--2.50	422--192.60;126--3.53;27--1.00	407--176.86;263--9.83	784--120.15;14--1.00	475--134.83;294--8.70	793--150.65	773--238.37
ST4.03ch06:46932375-46933214__RDC0001NLR0158	96	703--537.53;66--1.00	405--980.01;225--6.91;61--1.00	739--826.59;15--2.00	512--872.44;179--12.54;80--2.59	823--696.03	488--228.00;190--2.55	542--165.93;115--6.69;15--2.00	661--147.55	556--179.94;137--2.63;100--2.04	645--498.27;61--1.79;59--1.97	817--840.68	746--282.03;61--1.28	396--778.35;319--4.05;65--1.94	818--376.18	824--707.24	438--751.26;195--7.64;123--1.47	533--1503.38;299--4.68	755--398.66;66--1.00	828--689.52	825--547.68	403--1989.32;311--12.55;15--2.00	521--930.33;146--5.52;65--1.00	359--324.07	837--465.04	793--692.50	821--705.46	820--519.20	839--795.16	783--590.02;5--1.00	839--312.63	839--865.50	645--396.50;121--2.64	643--888.28;101--1.01	824--727.43	694--710.00;100--2.54	735--861.69;81--3.44	662--1114.74;95--1.93	645--985.43;99--3.33	827--670.29	782--611.78	647--796.20	435--839.11;351--4.04	613--661.72;195--1.68	384--352.78;207--3.65;126--1.73;70--3.43	635--766.75;122--2.01	678--404.67;122--4.08	820--536.79	839--856.53
ST4.03ch06:47328778-47329644__PGSC0003DMG400005174	96	453--81.47;307--134.52	866--74.44	794--94.95	794--78.18	808--105.96	357--20.05;175--3.26;69--1.00	333--21.73;178--3.72;110--2.37;99--1.61;60--1.00	328--13.66;180--2.99;31--3.45	326--23.76;115--2.56;63--15.51	461--47.96;295--103.36;63--1.00	516--164.13;338--357.03	395--49.88;360--88.03;10--1.00	360--59.16;307--124.86	794--58.24	803--244.19	412--88.60;377--71.90	784--59.89	451--24.75;327--47.52	797--92.47;44--1.00	794--243.10	866--178.75	446--83.87;329--176.46	326--22.21;271--34.75	798--106.39	789--79.28	866--134.27	793--64.33	801--89.97	455--123.44;334--92.46	334--161.90;316--476.93;68--1.00;32--1.00	796--105.76	794--49.92	818--91.33	801--103.60	377--126.19;356--175.93	532--104.02;308--303.16	795--73.48	794--141.32;30--2.00	794--89.62;32--1.00	836--90.75;16--1.00	794--120.53	363--135.89;307--201.34;76--2.43	337--68.75;307--88.55	446--93.53;325--146.50;14--1.00	794--70.39	447--90.41;307--159.63	838--78.30	797--113.62
ST4.03ch06:47333150-47334049__PGSC0003DMG400005173	96	484--344.71;339--43.58	467--318.56;148--38.63;116--25.77	827--223.88	450--291.69;151--13.21;148--49.78	502--492.06;177--60.39;133--11.35	365--22.57;324--39.06;58--1.00	299--55.22;247--7.26;152--177.23;38--1.00	547--21.89;146--109.01;89--2.78	299--30.90;159--4.47;139--254.66;75--4.04;27--1.59	356--372.97;153--1.03;146--44.77;81--13.72;27--1.00	831--255.79	397--87.44;370--14.07	561--211.84;262--19.69	402--148.20;146--29.29;122--11.24	429--306.80;341--48.68	403--266.80;324--23.70	429--591.60;163--38.71;97--64.59	385--325.50;145--28.10;137--1.47	397--1025.01;227--11.17;146--107.45	830--252.77	505--835.46;270--72.59	356--262.22;295--40.86;7--1.00	356--83.85;142--6.27;104--2.01	397--427.29;391--30.32	526--367.95;262--59.27	489--525.08;266--63.29	422--492.73;146--50.45;140--21.99	458--705.34;160--27.49;155--68.95	480--426.12;261--23.78	536--529.59;264--33.05	397--1059.92;272--62.79;101--1.00;20--1.00	407--128.13;143--8.59;119--20.87	443--328.36;284--49.53;27--5.11	464--423.23;335--32.70	826--176.88	477--564.11;315--44.40	397--290.16;271--25.93	506--624.60;262--64.23	447--406.26;262--28.32	522--242.55;218--17.12;116--50.36	484--229.48;306--32.28	503--279.11;287--22.22	542--374.00;149--36.97;110--6.98	470--144.95;314--22.15	515--226.08;305--16.85	554--461.18;267--30.31	380--126.68;159--16.31;91--51.67;32--2.81	515--351.95;154--59.95;101--76.44
ST4.03ch06:47338390-47338974__PGSC0003DMG400005172	96	583--104.87	584--52.65	584--97.21	511--101.09;71--2.00	574--99.33	541--161.41	552--230.80	569--245.61	509--269.44	510--56.35;71--4.72	584--87.76	581--39.62	498--38.90	510--39.78	582--100.35	498--53.75;71--1.68	584--73.09	512--30.39	517--108.63	582--77.64	498--76.79;71--2.93	571--47.65	254--10.06;148--3.62	569--67.62	513--104.22	583--93.53	498--67.18	583--85.72	511--80.30;71--1.00	583--95.18	511--160.05	502--37.43;16--1.00	583--65.12	498--96.24;71--1.00	583--80.90	583--104.51	570--32.57	498--90.62	584--59.28	510--44.85;8--1.00	510--64.36	582--63.23	512--66.05	582--50.93	584--32.61	509--46.76;71--3.00	498--47.91;71--2.08	584--100.10
ST4.03ch06:47345340-47345939__RDC0001NLR0160	96	530--198.43	447--178.01;62--4.48	535--227.93	462--201.58;61--12.03	449--226.43;43--21.09	459--15.75;38--3.34	434--33.73;89--2.07	216--7.55;210--28.59	456--31.19	444--83.46;63--12.48	493--266.17;43--40.49	326--34.16;70--1.00;43--13.33	326--45.12;43--16.60	347--54.18;55--1.00;43--11.02;19--1.00	445--89.50;46--38.65	438--64.05;56--14.20	448--197.67;43--58.86	480--111.40;43--12.09	462--305.56;44--45.25	445--125.48;58--33.28;21--1.00	459--119.01;43--69.67	436--93.23;57--14.72	436--16.09;43--6.86	460--211.55;43--27.88	464--270.72;75--34.04	446--272.35;47--43.62	529--128.24	448--257.84;83--25.01;49--1.35	396--84.78;43--19.07	328--100.79;43--20.84	449--573.61;61--39.25	327--42.85;67--2.00;58--7.90	530--98.44	434--100.56;73--20.63	514--146.09;49--15.04	530--103.25	504--47.66;73--7.15	336--375.28;72--2.00;68--35.29	446--130.92;61--20.74	441--180.13;82--10.66;59--1.00	434--64.93;51--12.47	434--65.44;56--14.27	514--129.40;43--20.07	529--80.68	445--59.50;51--19.10	435--36.13;57--8.86	444--65.20;84--10.95	504--200.61;74--27.28
ST4.03ch06:47386688-47387527__PGSC0003DMG400005170	96	839--780.65	515--147.44;315--1618.23	839--846.37	766--697.13;17--1.00	839--788.01	767--147.00	776--283.53	839--187.39	445--338.34;280--62.14	839--563.25	839--965.15	508--100.50;309--1382.60	507--117.25;305--1896.02	507--71.14;292--1211.25	839--1049.78	839--559.94	443--314.88;316--1879.13	434--94.46;297--1089.59	442--189.40;288--2108.58	508--254.79;305--2106.31	839--925.62	770--862.63;6--1.67	447--23.45;297--941.52	839--778.49	839--684.97	839--886.96	454--168.74;297--1556.29	457--264.97;298--1868.55	839--806.56	839--892.80	822--916.49	508--131.32;309--1559.55	511--243.21;282--2175.61	839--896.71	839--878.95	541--239.16;283--2349.60	839--797.38	435--314.98;311--2104.84;41--5.90	839--745.37	839--731.84	438--261.57;316--1248.89;36--1.00	839--855.78	434--90.07;284--604.97	839--782.49	521--120.77;317--1425.27	839--806.78	511--112.24;286--1567.43	507--274.36;326--1848.63
ST4.03ch06:47409585-47410184__RDC0001NLR0161	96	599--332.44	549--233.71	533--425.43	549--284.62	550--282.85	450--39.46;76--8.16	435--59.28;84--2.80	352--41.69;112--5.19	455--43.36	535--219.02	537--637.98	446--195.42;93--12.30	441--261.43;43--37.47	446--198.35;40--13.82	406--833.66;98--37.44	432--367.67;44--40.93	475--465.29;80--79.60;23--1.00	348--272.65;184--8.51	504--450.15;74--42.91	420--642.69;111--38.16	541--527.77	328--432.29;104--16.09	368--74.96;42--11.62	430--435.33;72--28.14;22--1.00	549--557.41	535--470.48	533--335.89	440--477.88;145--34.88	404--463.92;121--14.18	420--649.92;111--22.22	549--416.26	452--227.02;43--20.23	403--542.25;107--45.18	532--383.46	443--400.46;74--25.95	535--351.67	406--313.68;43--33.19	532--439.77	541--255.19	549--456.71	530--263.58	540--356.00	443--245.96;40--33.73	532--242.99	546--187.52	404--235.71;43--20.84	482--291.84;43--33.81	447--828.13;83--63.47
ST4.03ch06:47419336-47420175__RDC0001NLR0162	96	839--60.09	722--43.88;20--3.05	832--70.27	823--59.25	769--69.67	431--542.62;279--9.40	437--243.69;258--10.08;44--1.00;8--2.00	713--82.19;44--3.09	381--390.03;261--7.23;102--2.03	403--9.23;339--69.11	771--80.82	714--24.12;63--1.71;8--1.38	483--77.54;328--16.53	804--28.69	839--67.70	417--8.59;347--67.32	500--214.24;314--32.15	768--42.84	355--36.90;329--213.64	786--75.88	768--103.27	323--62.64;283--12.99	368--11.64;100--4.06;84--1.85;6--1.33	396--79.62;390--21.83;8--3.00	776--147.89	784--80.45	816--100.48;8--1.00	432--30.62;326--236.48;47--1.00	815--55.37	397--73.34;334--22.70	768--169.87;61--2.00	767--36.51	768--80.67;17--1.94	805--68.49	796--47.44	773--85.36	767--50.53;69--1.00	470--134.74;274--51.95;4--4.00	827--56.29;8--5.38	820--43.97;7--2.00	355--166.26;283--16.72;20--1.10	838--50.23	431--97.00;326--20.52	715--21.88	399--85.71;371--15.09	614--13.46;105--1.99;45--1.00	839--51.52	754--91.88;8--7.38
ST4.03ch06:47424103-47424795__RDC0001NLR0163	96	692--119.75	692--107.11	692--151.08	692--107.73	364--46.40;286--274.30	606--77.61;74--4.96	692--196.33	585--133.85;82--23.71	515--143.37;51--1.00	692--95.07	692--222.41	692--71.21	505--174.78;91--1.54	402--80.51;133--1.40	430--518.32;97--1.00;32--3.56	509--145.49;176--1.65	692--103.24	692--63.28	692--175.20	692--216.61	692--168.43	363--16.36;286--326.50	169--312.62;87--1.83;65--10.35;64--1.00;62--1.00;10--1.80	692--107.04	692--82.71	692--147.95	363--17.13;277--161.70	692--84.82	505--150.53;124--1.10;30--1.00	403--389.13;56--1.00	692--138.61	455--144.40;156--1.14;31--1.00	290--272.40;174--2.34;85--1.00;30--1.60	628--97.07;33--1.00	692--149.00	692--208.32	278--187.12;89--1.00;53--1.00	194--420.56;139--5.97;108--161.07;70--5.34;63--2.76	692--70.97	686--85.88	692--103.31	278--312.66;222--6.86;115--1.92	363--16.59;283--193.22	505--103.93;160--8.93	279--173.80;175--5.70;160--3.69	278--201.97;184--2.93;76--1.45	469--124.96;164--1.99	366--5.53;290--212.07
ST4.03ch06:47437941-47438780__RDC0001NLR0164	96	778--252.65	771--268.59	461--104.39;325--676.98	494--98.54;343--420.99	839--371.20	373--99.84;345--23.31	400--183.34;334--147.49	334--172.82;278--114.21;163--5.35	359--45.19;247--305.94;196--7.43	389--120.27;292--352.90	372--283.56;363--645.96	405--87.83;281--143.79	431--83.31;332--161.30	399--51.24;315--65.20	782--348.84	444--133.82;372--162.54	342--348.42;339--148.81	358--57.73;341--220.34	767--580.05	402--160.42;284--510.65	384--146.49;368--465.03	400--106.56;331--420.09	285--219.41;253--2.46;174--64.24	473--71.48;281--394.89	380--244.09;379--79.37	767--275.27	769--135.22	589--341.68;177--139.17	383--88.62;292--198.00	407--158.02;312--526.05	397--96.89;366--986.68	412--80.45;355--95.87	383--151.03;293--347.93	382--77.29;365--241.64	399--115.48;321--457.99	430--136.21;324--859.23;71--1.00	449--58.90;281--160.00	407--98.53;360--358.97	767--148.27;48--1.00	391--111.57;337--103.66	769--151.23	769--173.08	437--66.87;325--422.08	432--76.40;360--289.31	372--174.20;372--63.85	393--109.03;335--233.90	381--100.62;360--106.20	396--101.72;373--159.25
ST4.03ch06:47444444-47445307__PGSC0003DMG400033153	96	793--448.44	790--542.50	791--804.41	790--488.12	790--564.49	785--89.12	786--80.68	785--63.97	787--92.75	790--364.09	790--883.41	790--243.76	790--356.33	790--184.58	790--933.62	790--393.67	791--520.84	790--255.63	787--805.40	790--836.63	790--819.31	790--722.44	785--233.59	790--464.75	806--353.02	782--671.16	790--303.77	780--502.47	775--409.74	791--683.19	801--643.97	790--259.67	790--517.85	790--516.15	790--686.36	790--863.05	791--396.43	782--889.96	787--341.78	790--419.74	790--297.28	863--567.22	782--280.77	790--495.12	790--281.25	818--488.95	790--321.24	808--373.60
ST4.03ch06:47456576-47456956__PGSC0003DMG400033151	96	347--187.20	311--109.66	308--177.80	308--139.00	308--172.22	301--12.49	308--59.61	351--26.65	281--42.32	308--76.37	308--167.34	304--78.67	309--33.60	322--36.20	314--143.30	313--68.15	310--166.68	291--26.21	309--113.99	310--109.32;26--1.00	303--132.49;3--1.00	311--76.94	142--3.54;80--24.82	307--81.64	314--213.98	308--127.39	311--94.87	323--126.33	307--49.00	306--80.52	308--192.42	306--55.36	308--164.34	319--131.08	307--97.80	306--140.84	318--53.12	310--216.34	308--91.54	308--97.60	380--154.74	310--103.96	308--82.00;10--1.70	308--95.17	304--62.25	307--65.13;43--2.00	380--69.66	380--187.23
ST4.03ch06:47485858-47486602__RDC0001NLR0165	96	744--47.65	744--40.23	744--36.24	383--52.42;350--19.35	359--16.53;314--116.21	410--10.70;277--4.11	205--10.64;195--5.61;94--2.95;78--1.00;47--2.15	154--6.06;148--9.21;71--13.82;27--1.00	266--3.67;243--18.16	307--7.93;296--34.28;51--1.00;4--1.00	743--49.09	371--15.48;199--7.43;118--1.34	243--12.97;123--1.09;88--4.94;52--2.00	567--11.36;83--1.81	744--35.13	348--23.63;234--5.95;112--1.10	373--13.49;349--59.87	272--43.61;205--3.51;89--31.31;45--1.00	738--77.28	359--17.15;321--30.41	399--13.57;340--34.76	364--28.91;227--28.78;66--2.00	181--20.41;151--4.28;135--11.30;91--5.01;49--1.00	360--18.82;333--39.66	738--30.59	744--49.65	744--28.63	389--84.41;343--23.73	352--18.50;145--4.40;140--6.60	307--37.59;277--12.38	349--23.42;324--193.44	204--19.41;121--2.77;96--8.15;96--2.47	744--24.03	389--6.77;336--30.26	311--41.10;308--50.78	359--26.78;278--69.85	304--18.44;128--3.57;127--1.07;113--2.78	351--39.56;334--11.38	347--29.43;331--22.85	341--7.59;205--37.98;147--10.59	737--75.77	307--36.22;152--8.54;101--3.98	311--43.25;306--15.06	329--24.59;234--24.61;69--1.00	363--15.48;354--20.20	277--11.18;239--30.31	363--29.25;336--30.95	360--43.48;340--5.13
ST4.03ch06:47493380-47494220__RDC0001NLR0166	96	769--616.06	770--536.04	773--738.83	770--521.84	783--697.38	334--53.35;226--190.50;89--14.35	794--237.58	508--48.76;296--294.28	437--164.24;280--258.81	390--23.38;339--967.32	768--871.05	395--28.45;338--1163.33	395--24.17;338--817.60	428--18.57;338--476.88	395--97.85;338--1887.45	369--31.08;338--998.80	769--379.81	381--10.87;338--258.53	767--553.79	416--55.10;338--1825.92	768--833.65	768--791.22	338--617.77;305--9.73;68--2.97	770--558.43	783--319.71	767--807.34	357--507.92;330--45.18	406--751.21;341--72.08	430--32.02;292--868.91	426--66.78;338--1774.21	767--768.75	435--29.89;296--780.59	419--61.26;338--1453.69	395--61.14;338--1351.40	772--838.67	768--890.61	468--20.99;338--766.16	767--587.19	840--428.81	790--321.27	771--513.26	768--685.63	767--324.85	385--42.03;338--1741.09	417--33.81;339--836.03	840--756.17	395--32.44;338--1098.53	381--82.27;338--1191.07
ST4.03ch06:47503119-47503838__RDC0001NLR0167	96	648--561.71	647--451.49	664--562.46	435--328.06;185--736.13	354--532.69;161--1188.96;72--1.00	289--105.15;160--417.09;55--1.00	646--345.45;6--1.00	646--221.92;6--1.00	304--167.26;208--756.91;101--2.60;6--2.00	296--286.27;176--992.95	402--659.28;219--2647.31	654--344.03	453--125.38;173--1399.95	449--95.38;160--652.62	426--491.96;164--3616.23	380--203.34;177--1255.60;124--2.65	412--223.86;284--954.67	436--81.19;169--601.43	653--488.98	384--473.48;254--2287.75	507--319.92;178--3210.26	435--328.78;161--1446.30	428--40.32;161--448.08	381--245.92;165--1213.90	353--283.58;186--742.73	664--629.88	344--175.53;161--895.14	648--360.05	416--180.13;173--1247.88	504--316.29;162--3519.62	424--229.48;217--1007.33	390--140.11;161--1292.62	418--292.10;161--1670.73	488--225.32;214--968.35	345--444.12;169--1598.73;72--1.00	426--463.95;162--2629.23	380--199.30;217--918.63	461--266.63;151--1584.34	392--195.17;161--906.27	409--265.58;195--900.17	469--159.28;161--1183.81	368--431.05;161--1457.30;65--1.00	372--149.10;216--789.58	345--370.04;185--1045.75;89--2.63	435--140.70;163--1027.63	381--261.51;177--1080.69	646--321.08	507--284.99;173--1211.26
ST4.03ch06:47523677-47524540__RDC0001NLR0168	96	837--533.39	796--581.84	794--558.14	799--481.86	808--703.22	817--55.92	523--132.80;220--53.91;6--2.00;1--1.00	753--64.38	697--80.41;6--2.00	792--632.35	792--1029.51	798--541.13	796--742.75	456--103.07;296--1089.54;5--1.00	796--1040.53	437--197.43;305--1783.15	796--647.28	794--484.25	808--955.37	794--974.39	475--232.14;304--2106.00	441--150.77;334--1748.76	293--923.49;244--72.37;217--13.20	796--769.87	808--350.64	794--928.38	796--464.45	830--570.53	760--863.96;5--1.20	760--944.29;27--1.00	791--637.77	808--598.76	444--259.81;318--1661.32	797--716.86	792--819.89	796--875.59	794--795.56;10--1.50	299--1329.83;215--263.01;94--7.74;62--2.34	510--79.05;316--1228.72	781--756.54;23--2.57	858--508.50;1--1.00	792--858.95	799--474.64	845--691.62;5--1.00	444--111.54;339--1086.86	803--835.90	728--685.97;30--3.57	508--188.90;316--1686.06
ST4.03ch06:47529044-47529859__RDC0001NLR0169	96	765--708.61	742--594.43;71--1.00	441--1297.44;345--124.25	796--503.87	749--860.08	332--12.97;267--2247.68;110--3.08	442--1582.52;217--85.33;101--5.86	544--1197.38;236--40.86	426--1539.03;200--54.90;63--8.68	507--55.51;269--1248.32	815--897.56	815--283.65	435--62.61;256--1467.51;14--1.00	815--282.09	815--915.80	815--524.97	744--883.10	441--854.38;262--65.00	752--931.28	508--185.89;256--2324.24	507--204.90;256--2630.09	435--94.15;286--1458.91;71--1.94	272--31.26;221--868.12;106--3.38;26--5.00	815--579.53	759--861.08	815--804.75	742--838.12	744--937.98	516--75.69;281--1527.42	514--120.90;265--2013.17	742--975.58	760--402.62	815--810.40	815--815.32	815--517.27	436--146.60;264--2447.72	755--447.26;41--1.80	464--138.77;256--2259.48	815--607.19	815--539.15	494--72.73;283--1749.38	528--95.32;269--1216.17	265--1442.17;247--44.88;150--2.69	435--112.69;268--759.15;71--1.00	815--471.83	510--114.57;273--760.81	815--405.07	815--830.98
ST4.03ch06:47536398-47537264__PGSC0003DMG400033131	96	441--435.20;358--110.14	473--55.41;308--742.90	334--125.89;323--804.60;99--2.41	794--298.15	359--827.81;276--191.96;146--1.16	318--44.23;200--13.61;84--5.36;55--1.00;53--1.00;2--1.00	452--34.23;185--122.36;128--12.01	495--20.57;292--55.66	486--37.03;181--48.49;64--1.00	381--78.42;312--627.10	383--145.18;320--805.74	381--59.68;307--230.54	429--75.31;311--736.50	379--41.17;172--461.14;60--1.67	451--130.85;316--1117.52	350--83.20;308--459.21;68--1.00	381--231.99;334--1268.03	303--402.78;194--5.18;187--77.24;3--1.00	409--1421.18;381--132.07	388--84.62;308--582.35	329--97.23;318--710.39	433--85.11;300--557.45;3--1.00	308--251.84;252--31.42;53--1.00	390--74.35;314--501.31;68--1.00	463--114.53;316--703.58	453--72.23;311--729.86	497--420.59;288--110.84	415--87.20;308--893.60	393--75.92;325--460.35	336--70.90;310--334.16;56--1.00	795--619.15	393--82.93;334--496.43;68--1.65	456--99.65;325--487.08	312--78.03;309--273.10	330--457.77;318--125.25;105--1.15	319--810.79;319--184.06;133--1.76	404--68.44;316--427.57	355--93.30;308--517.07	319--54.96;308--321.41;51--1.00	459--65.37;324--359.95	506--83.06;329--496.45	431--73.42;308--393.21	309--878.71;167--5.49;166--270.58	318--34.73;316--153.13;68--1.00	794--220.15	318--24.03;307--24.54;93--2.08;42--1.00	382--65.90;339--272.63	458--87.88;308--438.01
ST4.03ch06:47540530-47541046__RDC0001NLR0170	96	509--265.92	516--177.59	455--256.96;2--1.00	453--252.93	446--295.95	279--50.59	275--37.12;70--5.97	270--27.37;64--1.98	256--18.25;86--3.01	452--153.25	437--322.17	456--65.37	430--84.69	432--61.61	427--173.46;2--1.00	451--168.35	446--269.85	268--94.64	446--355.67	295--109.16;75--2.57	436--82.13	438--165.97	291--27.51	467--184.31	457--279.76	446--242.48	445--144.49	387--227.10	436--113.29	441--152.42	457--324.33	434--61.84	444--189.42	399--51.03	470--181.75	461--109.36	259--19.54;30--2.00	403--150.92	436--85.18	444--228.89	393--52.16	436--148.15	509--214.65	285--109.04;133--2.97	452--95.40	404--35.21	451--78.72;58--1.00	458--171.37
ST4.03ch06:47551172-47552014__RDC0001NLR0171	96	771--361.84	840--295.23	438--170.65;323--795.84	454--120.87;299--541.44	459--595.63;276--255.85	288--44.82;283--30.79;75--1.00;33--1.00	459--42.60;334--74.04	340--51.31;337--57.66	464--17.75;342--53.17	438--99.34;295--554.03	436--240.50;284--1383.93	773--218.48;11--1.00	435--130.60;285--729.84	452--90.41;299--315.92	770--881.30	444--148.44;283--431.89	780--442.20	451--81.26;283--460.48	442--184.69;291--1457.88	436--211.39;285--1579.45	355--245.75;333--1185.63;72--1.93	769--386.54	284--377.12;263--39.21;107--3.09;6--2.00	441--135.91;284--649.04	452--168.23;284--556.42	435--202.73;285--908.83	434--117.61;329--475.74	313--732.95;273--203.70;126--2.74	435--155.50;283--562.50	799--464.01	319--971.37;308--231.10;106--4.58	770--278.61	437--182.69;283--678.77	318--199.56;283--541.02;89--3.58	776--365.21	283--1438.64;282--194.12;147--3.30	403--134.80;289--667.26	318--247.20;285--685.86;104--3.29	298--112.14;297--521.82;97--1.00	437--172.25;283--461.51	771--256.27	770--363.80	435--126.72;324--313.70	301--117.73;285--617.10;83--1.00	443--102.60;283--533.42	450--93.40;325--484.09	507--122.91;283--471.66	447--188.21;320--549.80
ST4.03ch06:48975133-48975969__PGSC0003DMG400004874	96	543--9.47	284--11.50;209--14.18	521--3.86;206--12.07	751--7.69	284--8.54;213--22.32;81--1.00;70--1.99	439--35.71;139--3.01;95--5.57	444--10.40;107--1.20;58--1.00;58--1.10	545--16.23;68--3.84	428--21.12;92--2.15	288--2.59;203--5.19;96--1.00	440--11.99;203--16.06	282--6.04;202--3.42;87--1.00	657--10.66	283--6.76;204--4.39;30--1.00	382--9.64;143--2.05;107--2.11	440--4.93;213--8.96;46--2.00	258--4.94;203--9.51;163--4.99	414--6.24;207--14.19;34--2.00	419--13.94;149--1.95;70--1.99;62--1.00	471--3.95;203--15.04	125--10.26;108--3.22;107--3.03;79--1.00;70--1.00;69--3.00	284--8.34;185--6.51	203--2.56;111--1.82;46--2.00	502--8.34	284--3.98;184--4.86;101--1.00	283--12.85;260--2.03;210--14.14;46--1.00	272--10.15;246--2.72;233--11.75;11--1.00	260--8.95;205--16.64;80--1.00;69--2.65;2--1.00	583--15.15;88--2.27;70--3.96;46--1.00	273--18.03;260--5.92;209--18.78;46--2.00	657--10.25;46--1.00	350--2.08;203--9.09;139--5.14	203--7.43;147--1.16;81--2.69	342--4.34;203--5.51;150--1.67	203--7.33;181--3.87;69--1.00;56--1.00;22--1.00	279--5.06;203--13.46	377--3.63	273--7.78;184--16.12;81--2.00;69--2.00;21--2.00	501--8.90;213--1.91	501--5.55;148--4.69;37--2.00	501--5.04;155--1.62	269--5.93;203--5.10	501--8.89;83--1.83	260--4.11;184--4.99;151--3.45	283--5.85;206--6.31;101--1.00;64--1.00	503--6.73;155--1.94	366--5.80;203--6.24;70--2.97;46--1.02	225--10.07;155--3.34;137--7.00;101--1.00;46--1.80
ST4.03ch06:48982388-48983044__PGSC0003DMG400004873	96	284--14.10;136--2.32;8--4.88	492--7.16;10--1.00;8--12.12	398--5.13;60--1.00	348--3.32;189--11.35;68--1.00;8--6.88	554--7.80;26--1.00	542--600.09;8--23.00	341--129.63;126--5.83;8--7.00	326--413.95;225--3.44;8--16.00	556--499.35;51--4.65	475--4.76;101--2.88;8--7.38	445--14.28;13--1.00;8--32.75	534--46.39;8--6.00	454--6.06;84--4.15	284--176.58;124--2.47;114--2.66;8--6.75	289--16.36;254--4.20;83--5.71	478--6.99;16--1.00;8--9.62	454--89.82;83--12.04;3--1.00	442--7.72;22--3.77	398--15.17;155--7.09;77--1.61	502--7.10;83--3.20	488--437.97;83--2.99	260--7.81;155--3.92;95--1.58	151--1.98;70--1.00;1--1.00	542--8.17;8--8.00	602--7.65;8--8.00	532--18.03;8--12.50	516--7.10;44--2.00;8--7.88	542--42.46;67--1.78;8--18.00	528--9.83;121--3.47	566--10.28;8--13.00	429--14.17;83--1.58;8--16.88	488--42.62;59--2.00;8--9.12	530--6.50;8--13.75	284--105.56;159--1.04;8--14.00	376--5.95;93--3.23;8--8.00	398--99.45;155--9.14	440--73.80;104--1.12	552--46.80;8--10.00	262--13.69;155--7.86;89--1.00;8--8.75	535--5.87;83--6.47	602--80.39	327--118.91;203--5.59;30--1.80	486--91.89;57--2.00;8--16.25	163--5.58;103--4.37;88--1.00;8--8.75	376--6.65;203--4.48;8--7.38	284--255.21;91--1.77;74--1.70;8--3.00	603--4.28	540--6.78;34--1.74
ST4.03ch06:6476416-6477315__RDC0001NLR0132	96	848--155.70	842--175.56	845--195.63	841--158.58	849--250.73	458--27.75;163--4.85;140--18.29	420--19.10;161--47.18;140--4.79	483--10.88;159--47.75;140--4.72	167--16.83;156--63.67;137--3.88;69--1.00;69--3.03	844--310.18	841--336.21	609--280.26;230--82.83	445--50.84;367--294.50	841--111.62	877--547.98	439--68.26;399--639.12	679--277.89;160--112.05	842--302.46;35--1.69	850--861.96;45--1.00	845--581.57	848--814.14	443--48.05;367--403.21	459--172.02;157--71.85;140--3.67;67--1.00	852--467.37	842--133.08;3--1.00	842--579.89	841--294.18	636--302.55;200--100.94	849--186.71	899--394.06	841--421.05	841--173.57;27--1.00	845--333.06	844--352.00	843--275.56	845--806.61	857--490.03	591--354.08;162--108.41	843--261.66	838--415.10	841--302.10	841--132.32	838--140.48	841--292.27	842--173.03	841--605.67	841--213.63	841--347.96
ST4.03ch06:6554302-6555225__PGSC0003DMG400009686	96	846--152.33;36--1.00	847--111.08;69--4.20	904--141.13	783--164.72;58--1.90	850--172.59;37--2.68	923--717.47	923--647.45	923--560.80	923--740.93	923--215.78	797--387.59;23--1.00	923--131.36	923--177.08	859--98.02;16--1.00	923--357.43	923--189.77	923--346.31	875--140.32	923--447.79	847--358.75	923--495.67	876--295.65;10--1.00	625--44.54;167--120.19	923--226.91	923--190.08	923--292.85	923--225.80	864--253.80	923--190.01	923--280.87	923--288.85	923--114.76	923--209.08	923--252.10	923--282.69	923--429.36	860--170.88;8--1.00	856--283.96	923--132.03	856--121.39;57--2.04	923--205.79	923--272.18	851--179.71;44--1.00	923--93.01	923--189.80	856--78.60	923--206.83	923--350.58
ST4.03ch06:6587950-6588864__PGSC0003DMG401012062	96	859--484.41	863--367.64	864--552.99	844--456.46	861--629.24	767--278.16;22--1.00;16--1.00	846--197.14	649--161.43;135--1.46;4--1.00	503--449.23;110--2.85;69--2.59	871--270.67	857--948.32;45--1.24	863--167.40	872--359.05	914--317.73	900--990.45	858--470.65	857--572.11;44--1.00	861--228.15	858--577.07	863--1097.07	855--657.61	869--385.02	853--82.76	857--464.62	855--261.25	914--543.00	854--237.15	858--434.33;45--1.49	871--429.66	878--573.40	867--656.36	855--210.91	860--460.77	864--300.49	856--464.77	871--343.70	860--570.86	865--694.50	858--283.34	856--621.14	857--700.06	889--775.12	857--635.68	855--256.35	859--287.96	866--397.63	866--329.71	914--553.14
ST4.03ch06:6738770-6739516__RDC0001NLR0136	96	746--534.16	746--541.74	746--619.43	746--554.62	746--814.00	706--36.87;27--3.11	746--31.72	706--30.12;23--5.48	370--18.48;321--75.02;27--1.00	746--357.51	746--1333.15	746--240.12	746--580.24	746--539.28	746--1368.84	746--643.63	746--869.97	615--454.54;118--235.63	746--702.73	746--1335.17	746--1072.54	746--607.53	619--180.07;102--158.37	746--626.82	746--358.92	746--952.11	746--377.49	746--654.63	746--756.04	746--870.46	746--1177.62	746--391.42	746--577.99	746--455.35	746--855.35	746--661.47	746--891.25	746--924.04	746--480.34	746--890.50	746--550.81	746--752.03	746--752.05	746--494.43	746--642.51	746--645.00	746--510.14	746--772.36
ST4.03ch06:6778225-6778659__RDC0001NLR0137	96	434--77.09	434--97.39	434--141.81	434--101.44	434--151.96	262--16.75;166--433.64	434--228.24	434--228.46	434--213.04	434--79.93	434--275.60	252--7.51;166--108.79	434--86.98	434--104.52	434--265.72	434--99.34	434--84.85	434--124.06	252--25.66;167--226.81	434--284.98	434--172.44	434--122.95	391--30.92	434--103.30	434--37.54	434--108.58	434--54.11	434--48.73	434--75.58	434--124.69	434--252.14	434--75.34	434--201.21	434--52.78	434--51.24	434--165.88	209--12.37;178--416.10	434--172.06	434--60.73	434--179.40	434--132.72	434--101.38	434--148.95	254--175.23;135--5.39	434--107.47	257--249.73;139--9.06;17--1.00	434--117.59	434--125.62
ST4.03ch06:6863211-6864128__RDC0001NLR0138	96	855--371.18	854--408.46	856--627.33	871--479.55	858--725.04	855--54.03	862--46.23	584--55.24;228--4.50	617--67.62;73--1.00;73--2.21;48--1.00;42--2.36	856--665.73	856--1008.91	856--479.52	855--598.77	855--450.20	854--1037.35	854--789.74	857--914.63	854--610.09	855--974.05	860--943.62	870--978.47	854--771.65	810--274.95;31--3.77	870--841.06	870--484.80	862--932.46	853--645.54	855--653.00	867--565.47	871--960.75	854--894.21	854--404.75	855--948.12	854--750.68	870--758.07	857--945.66	855--918.76	849--982.79	855--485.15	863--648.48	855--494.90	860--736.77	854--717.26	857--682.56;27--1.00	858--650.91	854--434.38	855--545.65	856--991.38
ST4.03ch06:6884944-6885795__RDC0001NLR0139	96	851--245.01	797--253.16;31--1.00	797--295.62	783--252.03	797--321.77	392--603.83;385--14.53	608--41.94;219--66.81	836--130.31	402--26.62;220--489.67;101--1.00	794--144.98	799--319.94	779--139.36	790--199.16	851--122.19	796--391.90	779--156.28	797--233.46	797--144.67	796--340.29	786--257.27	797--333.99	386--256.92;309--128.67;26--1.96	381--102.96;293--39.62;32--1.00	790--184.62	797--207.16;31--1.00	807--319.04	793--184.95	809--177.47	779--193.21	778--301.82	785--331.32	797--139.82	793--248.56	780--168.05;67--1.73	797--150.77	389--96.52;385--312.75	779--163.27;56--1.00	797--249.77	778--150.52	797--188.63	851--158.60	851--210.36	780--227.61	788--141.38	851--174.22	786--120.68	782--161.77	803--318.15
ST4.03ch06:8391582-8392088__PGSC0003DMG400023253	96	506--793.59	506--495.61	342--1135.20;151--26.64	326--725.24;151--18.63	506--713.33	342--69.61;68--1.66;57--58.12	330--26.95;136--7.82	176--42.35;133--21.90;58--23.67	152--14.89;105--5.67;64--47.22	326--650.80;151--20.84	326--1545.67;177--33.25	326--420.92;151--12.62	342--1003.57;151--16.58	326--762.90;95--22.41	342--1663.35;151--38.09	335--981.72;151--21.20	506--924.24	506--371.68	326--1425.39;151--30.25	506--1159.94	328--1544.34;151--44.40	326--969.84;151--19.96	156--205.90;95--4.37;69--1.00;64--873.92	333--972.89;153--12.44	326--928.48;151--20.50	506--924.58	326--621.70;151--16.74	326--868.40;151--16.07	327--1045.50;151--19.56	326--1090.17;177--20.13	326--670.71;151--23.42	506--319.04	326--577.06;142--18.77	343--877.75;151--15.48	331--881.78;151--16.64	321--911.63;151--21.68	506--632.41	335--801.66;151--32.44	326--628.45;151--9.57	340--1161.93;151--21.03	506--610.92	506--749.46	506--673.12	342--459.40;151--9.40	326--549.51;151--12.49	326--409.74;122--11.93	326--508.85;151--13.38	326--547.29;151--18.83
ST4.03ch06:8396130-8396977__PGSC0003DMG400023250	96	800--599.05	788--854.04	802--719.27;35--1.00	779--849.78;67--1.73	779--1136.70	798--1025.64	798--818.05	784--702.97	803--700.60	790--897.35	791--1749.48	830--584.50	778--690.43	846--527.01	793--1916.99	785--729.56	847--1274.00	847--706.09	787--1551.40	847--1205.98	796--1642.58	847--1006.01	778--324.50	779--823.29	847--1017.34	847--1250.18	782--1134.85	779--952.38	783--812.40	781--1951.31;53--1.98	847--2060.47	781--861.11;56--1.00	784--1217.30	847--1404.82	847--1129.33	795--2499.31	810--808.14	790--1559.21	789--1019.48	847--958.84	798--639.48	787--1223.12	796--772.87	796--953.34	793--1037.83	816--783.01	779--976.93	847--1625.85
ST4.03ch06:840822-841696__PGSC0003DMG400021987	96	356--533.04;314--65.84	359--639.31;314--144.40	361--673.17;314--133.30	357--557.78;314--82.28	359--486.51;314--99.90	366--177.80;314--107.35	356--99.38;314--25.46	366--65.65;314--61.40	314--9.19;242--109.60;120--55.88	391--167.85;253--35.02;58--2.38	356--392.05;235--9.67;6--2.00	356--158.72;136--2.26;103--4.14;27--2.56	357--225.76;314--108.76	377--222.61;314--7.34	366--726.20;314--17.38	362--203.16;314--87.93	365--506.43;212--4.06;88--251.99	374--334.77;314--41.29	366--432.71;227--245.44;72--10.10	357--798.86;314--6.52	374--309.30;190--142.80;47--1.00	357--212.83;314--132.52	355--78.44;87--1.66;58--1.00	362--400.28;314--52.68	374--320.61;314--49.11	362--486.85;314--90.19	357--224.10;314--100.20	357--192.60;314--63.39	360--200.84;314--62.92	368--408.99;314--181.75	362--319.02;314--140.60	357--262.98;186--69.91;58--4.34	371--395.15;228--4.35;80--5.88	355--355.55;314--62.12	365--322.88;314--44.01	355--324.35;314--5.96	367--407.24;314--34.04	356--1063.08;314--74.46	362--222.99;314--48.94	375--401.66;314--16.05	370--185.94;158--5.39;148--3.11	364--448.68;314--73.51	362--659.98;314--53.19	355--228.57;253--120.00;46--3.74	357--449.48;314--131.16	356--589.95;314--132.24	356--161.19;314--5.01	379--575.43;314--226.46
ST4.03ch06:8420613-8421443__PGSC0003DMG400023249	96	830--313.19	830--308.43	459--112.19;359--447.79	444--120.30;358--525.82	830--421.76	420--26.11;354--147.13	830--49.11	463--17.90;348--77.30	359--76.02;355--12.03;57--1.00	397--101.76;348--1289.41;25--1.28	409--1613.99;406--179.29	430--74.31;348--338.96	448--75.80;373--479.21	404--41.76;363--291.19	830--570.89	426--55.96;348--741.55	373--928.76;199--344.06;175--4.72	830--282.91	370--931.86;361--222.64;86--4.70	371--162.14;369--877.04	348--1639.57;239--525.96;95--3.89	348--797.27;285--328.96;71--2.70	340--234.44;147--99.12;59--1.00	355--113.12;348--638.36	830--300.82	472--130.57;353--879.66	448--84.92;358--531.93	450--103.95;348--600.73	830--313.93	431--127.89;369--1078.90	405--123.84;363--718.99	406--107.95;348--469.76	830--387.12	830--382.62	426--100.75;361--363.02	830--566.53	476--47.90;348--534.95	830--417.79	450--65.64;372--300.93	417--93.88;373--549.25	440--90.44;348--700.77	830--372.60	830--227.73	401--57.28;348--587.62	474--80.53;355--410.85	423--90.36;349--510.84	393--91.77;348--306.15	830--331.17
ST4.03ch06:852784-853626__PGSC0003DMG400021986	96	774--643.67;22--1.00	769--812.91	780--872.27	788--617.78	770--788.63;59--1.00	795--1091.75	782--610.35	785--713.22	839--647.04	842--1423.16	842--1760.00	812--843.90	771--973.11	784--356.82	842--1729.48	770--1540.10	842--1408.99	769--577.53	771--1911.37	804--1153.07	788--1699.22	778--1692.74	769--420.22	781--1175.86	771--1039.50	837--1645.49	778--955.36	769--1583.63	842--1600.88	842--1811.70	842--1797.50	788--880.08	770--1748.26	771--1401.22	769--405.73	771--1722.59	769--1416.26	771--1674.12	769--284.58	769--686.08	778--1535.27;32--1.00	842--1461.84	770--704.86	769--858.76	842--1526.49	779--557.34	769--818.76	842--887.76
ST4.03ch06:877564-878238__RDC0001NLR0118	96	674--1480.57	674--1316.39	613--1501.13	602--1445.33	636--1522.13;26--1.00	674--1241.73	612--1218.46	609--1178.14	609--1194.62	604--1466.14;3--2.00	609--1563.51;15--1.00	668--1042.14	654--1166.13	646--1073.10	674--2064.82	602--1357.25	624--1324.87;1--1.00	615--1212.43;6--1.00	621--1619.79	603--1362.43;30--2.23	623--1462.25	602--1319.00	596--889.27	674--1138.30	674--1249.09	674--1290.90	620--1286.30	620--972.46	603--1280.91	603--1606.27	602--1413.07	620--1195.50	609--1375.49	634--1304.25	619--1159.71;28--1.00	620--1305.75	627--1329.13;6--2.00	621--1506.62;6--2.00	609--1177.59	611--1244.84	610--1025.27	633--1527.78	654--1233.28	602--1337.23	603--1298.17	603--855.55	612--999.66	624--1563.51
ST4.03ch06:896052-896929__RDC0001NLR0119	96	806--1095.79	545--1271.09;321--605.50	837--1051.75;1--1.00	804--1053.18;20--1.00	485--1546.13;297--645.56	502--1526.11;307--762.95	492--1450.21;320--380.98	483--1455.73;311--464.23	549--1210.97;262--197.05	551--1084.50;244--211.75	805--1082.25;7--1.00	804--762.39	477--1439.60;326--507.83	872--500.39	804--1103.77	472--1411.69;323--349.54	823--1169.51	473--916.82;330--272.67	877--991.42	819--1185.95	805--1121.16	805--904.35	473--704.43;217--59.21	805--1030.07;1--1.00	490--1431.85;329--508.40	804--1213.20	806--1041.07	501--1219.21;301--673.77	475--1470.95;311--685.72	873--1080.08	805--1115.08	823--567.74	805--1004.06;11--1.00	839--1018.71	804--1235.14	500--1497.36;277--771.65	805--996.64	823--1110.28	473--1311.86;317--586.21	823--784.34	539--1220.97;332--255.47	804--1229.82;25--2.00	823--1090.66	810--890.89	806--966.97	814--769.17	804--676.53	823--1137.66
ST4.03ch06:923380-924252__PGSC0003DMG400031878	96	803--1447.29;67--2.96	872--1100.75	872--1242.40	807--1257.50	872--1349.44	872--960.72	872--978.70	872--894.90	515--1415.43;340--233.93	872--902.74	812--1275.49;34--1.00	799--903.11	801--1075.57	872--985.78	872--1557.80	799--978.50;28--1.46	801--1365.53;67--1.00	806--1143.26	801--1455.44;44--1.00	872--1566.71	801--1356.11	799--1025.57	423--1175.58;226--244.60;62--1.73	801--1163.83	801--1142.62	800--1393.88;60--2.38	433--1622.70;363--392.86;65--1.94	800--1122.63;17--1.00	800--1041.89	799--1169.76	799--1048.50	800--1007.07	801--1054.87	801--1063.68;59--1.00	801--1209.74	800--1175.14	838--1140.74;31--2.00	685--1404.84;89--84.52	800--1078.03	811--1231.86	424--1000.77;313--183.73	800--1131.47	514--1495.32;350--535.61	799--928.66	805--1010.69;23--1.00	713--1254.36;81--31.16;24--1.62	424--1430.91;340--289.59;38--1.00	872--1217.58
ST4.03ch06:964416-965243__RDC0001NLR0121	96	372--100.90;343--36.69	758--77.74	757--89.39	797--66.99	709--111.46;37--3.19	389--89.53;354--22.68	249--32.58;194--12.45;153--61.64;40--2.00	268--51.37;224--26.68;164--40.75	209--12.22;186--133.34;130--15.78;116--3.17;51--1.00	710--45.57;6--1.00	758--91.69	682--26.05;42--1.00	757--64.22	783--38.48	757--112.10	483--68.67;271--32.07	478--123.73;277--84.01	483--38.79;228--35.48	706--67.10	737--89.05;5--1.00	695--117.75	687--83.82	374--43.19;299--21.40;11--1.55	702--57.72;63--1.02;27--1.00	757--75.59	479--60.36;220--78.56;53--2.13	732--46.45;37--1.16	738--76.26;4--1.00	757--64.27;54--1.00	743--69.33;63--2.00	758--57.53;63--1.08	377--37.24;281--33.42;21--1.29	727--55.95	694--63.53;32--1.00;5--1.00	756--97.58	767--103.03	704--47.22;36--1.17	457--77.32;214--151.93;12--2.00	717--72.08	710--58.67;16--4.25	377--68.22;237--40.86;69--1.99;32--4.19	757--67.41	711--81.20	688--38.91	757--37.99	372--30.34;365--51.76	381--38.43;308--34.70	703--61.81;21--1.33
ST4.03ch06:969635-970525__PGSC0003DMG400020732	96	819--951.53	818--1124.00	819--1031.28	817--1022.30	828--1140.44	818--1041.17	819--894.00	890--816.06	859--778.19	687--1029.78;93--110.53	672--1047.46;126--341.89	660--762.14;148--61.39	817--650.88	742--878.55;82--50.21	818--942.43	699--867.11;89--245.26	677--1092.68;127--127.02	680--542.10;101--153.82	825--943.23	710--1015.71;104--212.98	676--1139.87;136--127.83	689--1061.76;82--132.26	493--898.71;119--4.48;81--44.69	831--923.00	682--1029.60;89--157.99	686--1160.39;81--395.78	705--812.20;114--200.85	819--852.80	818--847.93	677--1076.16;136--302.09	690--991.55;86--431.76	698--639.74;101--232.37	675--992.66;114--223.82	676--1030.27;89--199.79	716--950.98;117--143.59	706--984.91;85--208.89	653--1075.64;94--182.27	632--1230.42;82--667.80	685--1000.05;81--81.00	677--992.38;81--90.98	671--1033.28;114--115.92	826--927.95	825--840.20	718--920.69;82--188.40	700--987.38;114--174.03	694--951.13;94--112.41	665--960.76;82--61.04	714--1017.23;92--347.75
ST4.03ch06:993460-994284__PGSC0003DMG400020735	96	824--126.53	824--305.79	824--338.39	824--276.13	824--212.43	620--62.40;98--34.24	672--43.13;136--17.28	779--30.19;13--2.54	414--24.04;153--19.10;136--24.03;18--2.00	526--39.50;153--115.89;62--2.37	537--69.48;211--23.27;48--11.65	730--48.93;45--1.78	730--51.20;60--5.93	743--42.94;60--1.60	758--113.85;61--11.33	730--57.55;41--8.83	540--34.06;136--168.65;52--3.73	753--63.88;30--1.00	743--92.54;32--12.44	747--116.75;66--1.79	722--100.96;47--5.34	534--62.47;147--183.43	477--26.65;129--5.47	745--65.45;52--13.50	742--46.57;78--2.27	747--68.73;60--11.13	574--43.49;141--139.49;49--2.33	740--22.38;58--8.28	743--46.77;60--28.13	744--77.52;52--12.79	740--64.91;58--15.17	752--43.69;60--6.12	741--45.24;53--10.92	738--54.83;66--8.08	741--47.39;67--3.40	352--39.33;178--8.40;126--8.77;32--4.38	749--62.34;60--4.35	734--721.16;53--5.25	353--33.10;159--13.01;136--46.12;60--3.23	758--53.28;52--2.58	578--23.06;123--20.19;60--11.92	824--89.15	403--61.55;284--29.12;133--39.10	531--41.14;154--110.84;52--3.08	539--70.21;181--20.71;62--11.98	539--191.78;189--28.30;31--6.16	340--21.21;171--9.94;163--24.67;30--1.10	824--108.89
ST4.03ch06:999923-1000774__PGSC0003DMG400020736	96	793--754.59	797--553.00	851--773.67	851--512.72	797--544.83	805--118.77	794--59.89	789--58.01	553--47.18;212--26.36	797--202.48	778--805.34	793--370.66	789--209.67	823--378.27	849--1490.54	784--150.84	807--165.24	797--690.85	780--1106.57	851--1103.12	797--144.26	780--169.92	547--71.78;109--4.15;101--10.45	851--550.21	834--155.86	780--806.42	797--139.93	778--156.32	787--192.04	778--369.71	778--201.00	797--343.05	797--601.45	851--147.44	797--165.66	797--75.50	780--991.36	797--1180.05	780--114.78	797--473.51	652--153.46;129--45.86	786--315.35	793--757.67	797--169.36	851--413.23	803--1258.83	658--76.02;174--3.08	798--898.31
ST4.03ch07:1025298-1026143__PGSC0003DMG400038020	96	557--2634.20;277--1.44	657--1821.57;73--2.67	604--2344.99	553--2111.09;128--2.43;69--1.00	629--2321.30;161--2.96	492--55.97;189--1.87;37--1.70	333--91.17;151--2.62;121--1.47;40--1.85	307--37.02;97--1.00;26--1.00	194--44.21;81--1.00;60--1.00	550--1413.39;68--1.00	845--1371.47	748--1755.12;81--1.00	553--1547.69;126--2.18;113--6.82	763--1574.13	845--2062.09	720--1632.75;83--1.92	838--1642.30	558--1700.82	738--1870.99	554--3043.65;289--2.23	573--2580.16;79--1.00	554--1107.49;163--1.05	550--832.41	547--2028.23;159--1.43	838--1871.39	553--2698.43;289--3.14	552--2276.53;289--2.37	546--2031.06;54--2.00	646--1673.00;83--1.00	552--1991.98;129--2.54;112--1.34	764--1984.94;73--1.00	789--971.85	548--2938.17;208--2.40	554--3457.06;213--1.65	628--2270.12;113--1.58;73--2.40	552--3195.49;234--3.35	653--1924.14;172--1.56	551--3284.00;113--4.32	549--2353.66;66--1.95	768--1781.58	549--1443.15;191--1.38	652--2876.17;118--2.40	545--3184.33;123--1.36;74--3.05	554--1785.26;83--1.00	738--1779.73;86--3.47	799--1968.78;33--1.00	550--841.95;114--5.97;92--1.00	838--1843.50
ST4.03ch07:1049810-1050537__PGSC0003DMG400011193	96	696--270.05	696--347.99	696--308.77	695--268.79	696--347.10	699--201.30	722--162.22	691--152.86	691--196.81	645--203.51	692--443.43	696--175.64	696--350.31	687--141.87	696--419.70	696--269.21	695--520.31	652--277.17	696--430.78	696--364.47	696--1000.91	682--132.54	645--70.31;33--2.00	696--280.40	696--178.88	696--529.31	696--237.50	644--182.88;47--1.87	695--367.78	645--326.37;45--2.00	696--449.73	695--325.71	696--447.19	695--326.87	696--395.14	696--348.26	696--257.62	671--237.10	691--181.55	669--320.77;47--3.89	652--221.40	696--318.13	704--353.38	696--283.45	712--236.06	691--168.44	645--196.75	696--381.68
ST4.03ch07:3010022-3010941__PGSC0003DMG401030700	96	370--60.58;248--678.56;148--76.18;72--1.62;48--2.25	605--44.82;248--423.48	605--65.13;248--481.57	370--58.08;262--496.34;206--25.92	605--99.67;231--793.65;9--3.56	605--50.48;245--551.22;7--1.00	605--38.02;252--550.65	605--46.37;252--331.17	605--40.93;162--601.65;66--1.50	384--157.86;248--552.18;114--4.25	605--63.44;269--954.85	409--134.84;246--496.43;97--1.00	605--131.73;260--458.34	589--43.62;197--232.53;55--1.91;13--2.00	605--224.15;311--1440.38	605--146.57;248--720.85	605--198.80;247--899.35	287--7.69;187--287.81;79--1.91;63--1.95	599--218.45;277--1306.88;3--1.00	605--343.95;251--1690.24	605--248.98;247--2391.71	370--56.02;206--12.54;189--713.68;12--1.00	173--3.57;156--635.99;125--37.36;68--1.63;54--1.54	605--113.50;258--595.43	605--92.64;275--318.35	605--152.49;253--737.22	370--172.02;248--632.62;148--5.01	605--69.81;248--1068.25;48--11.71	605--124.42;252--754.17	605--234.88;250--564.46	605--124.11;250--1027.36	370--72.08;206--1.80;165--418.02	605--15.18;249--462.61;48--1.21	482--117.44;235--639.42;82--1.00;4--1.00	605--114.50;249--1090.31	605--130.87;249--706.31	605--86.62;248--1494.65	605--218.57;260--609.99	370--100.75;259--483.97;205--81.61	605--190.16;292--763.96;6--1.67	605--151.09;257--592.18	605--176.15;248--717.66	605--107.98;259--786.25	605--35.14;188--873.44;24--1.00	605--85.66;198--730.34;54--1.00	605--90.00;262--568.77	605--59.73;260--374.97	605--99.68;223--993.30;48--1.77
ST4.03ch07:40806794-40807699__PGSC0003DMG400013543	96	905--403.74	867--378.52	879--360.96	866--359.36	867--599.84	905--201.47	857--214.91	849--205.82;49--1.65	885--278.84	862--185.42	850--696.24	850--255.53	857--383.79	905--221.05	855--904.24	850--496.25	901--771.52	847--283.40	905--788.41	855--1158.43	858--930.12	855--323.67	861--137.77	848--636.71	855--409.10	867--821.31	853--467.13	848--491.36	905--504.87	867--523.52	855--637.09	841--309.75	852--687.30;30--2.00	855--403.59	855--696.47	855--378.11	849--575.64	854--519.10	849--392.38	856--596.58;37--1.00	854--400.59	905--501.49	856--335.70	858--267.45	855--410.07	870--265.14	847--344.68	867--625.58
ST4.03ch07:42573078-42573860__PGSC0003DMG402000927	96	782--288.24	724--252.54;25--1.00	742--277.41	742--276.87	763--368.91	737--402.13;1--1.00	742--230.54	709--189.59	752--194.40;15--1.00	742--255.70	742--593.90;37--1.00	751--202.28;20--1.00	733--260.81;15--3.47	742--239.39	782--653.80	741--227.43	742--390.19	732--191.00	755--328.27;22--1.00	752--370.95	752--375.29	739--167.83	709--52.27	758--233.07	742--273.71	741--475.12	773--295.31	742--379.29	782--394.60	742--535.93	752--444.26	747--223.79	752--346.20	782--260.77	749--292.93;11--1.00	730--291.26	747--280.64	742--367.08	735--248.58	715--259.31	742--273.60	753--341.80	781--294.72	739--130.97	739--299.43	752--336.11	749--228.25	743--370.30
ST4.03ch07:43074689-43075285__RDC0001NLR0175	96	327--15.09;205--16.24	292--17.51;238--10.38;39--6.00	289--9.38;286--17.22	292--19.18;221--10.55;39--5.00	296--23.53;228--14.30;39--4.00	194--18.19;194--4.69	200--5.95;125--1.17;106--3.39	186--4.19;166--7.84;72--1.00;66--1.00	167--7.72;150--4.01;69--1.00;33--2.00	286--24.65;197--5.21;33--1.00;3--1.00	311--27.82;203--12.85	292--16.76;208--6.84	539--21.40;39--7.69	282--6.54;200--4.13	292--27.53;180--18.29	292--24.61;176--5.85	547--40.48	292--15.46;218--11.36	298--72.60;175--8.34;39--1.00	324--28.78;184--8.68;47--2.83	292--25.58;211--18.43;39--3.85	314--12.61;205--5.82	153--4.04;110--6.56;63--1.94;39--1.85	318--23.94;196--8.19	304--42.24;184--8.50;39--1.00	314--42.23;199--9.53	537--17.43;55--5.80	292--22.97;215--11.60;33--2.00	312--20.42;235--6.80	304--51.76;191--8.68;33--2.00	534--24.64	532--7.90	321--50.98;164--13.63;33--2.00	292--54.97;249--9.32	543--29.94	292--40.72;253--7.72	538--28.33	292--37.97;197--18.60;39--13.69	311--17.39;189--8.21;51--7.35	541--27.01;39--6.00	596--32.75	321--50.61;253--7.49	596--32.72	292--18.87;195--6.45	501--17.31;33--2.00	323--28.11;222--19.16	288--33.30;248--10.32	292--40.29;256--8.85
ST4.03ch07:45786465-45787307__PGSC0003DMG400001081	96	586--142.41;206--10.25;17--1.00	544--146.58;273--7.22	440--211.43;354--9.57	529--165.53;277--8.40	543--222.71;69--1.00;57--24.21	377--265.53;279--10.13	364--166.32;327--4.66	497--118.79;310--9.00	419--81.70;130--1.45;104--12.35	808--63.47;33--1.00	842--147.77	531--79.26;219--7.88;6--1.00	497--123.27;294--9.66	344--151.49;278--6.52;101--1.00	842--130.23	842--81.45	574--179.32;264--10.00	423--99.22;377--5.48	358--287.33;220--13.51;68--1.00	345--248.53;293--12.55;100--1.71	394--305.02;263--16.30	360--195.46;54--20.19	187--4.02;156--181.52;113--2.20;54--4.81	777--72.82	422--171.29;334--4.68	451--169.10;336--11.40	487--121.71;134--16.23;107--2.36	567--169.70;223--12.57	842--102.48	783--115.02	443--212.38;184--20.22	344--138.00;103--4.61;101--1.00	450--142.44;329--9.74	793--102.88	842--76.06	347--343.40;213--3.99;156--11.98	467--113.79;368--7.08	494--203.01;137--11.05;103--3.28	778--52.73	796--89.89	599--177.04;217--12.00	779--128.73;48--2.00	842--94.34	382--76.64;379--4.79	842--70.74	774--62.79	399--122.63;367--7.39	782--99.32;35--1.00
ST4.03ch07:46501936-46502598__RDC0001NLR0176	96	592--99.82	583--84.14	583--86.79;14--1.00	634--68.38	583--100.60	572--140.65;4--1.00	552--72.00	552--87.57;4--1.00	552--113.78;4--10.00	583--49.87	584--121.22	574--23.71	573--43.83	591--41.11	585--116.14;27--1.00	585--52.03	592--79.20	583--41.32	554--61.40;4--4.00	586--52.78	592--60.99	583--32.33	197--7.07;116--1.72;112--9.80;49--7.18	584--61.19	592--64.78	585--116.75	580--38.95	615--71.82	583--44.58;54--1.00	585--102.20	585--84.80	585--48.05	585--93.88	575--73.22	581--46.66	585--63.14	585--43.85	582--59.23	583--37.68	583--33.70	557--47.91;4--17.00	585--30.79	574--48.66;12--6.00	615--30.58	593--79.66	592--51.28	585--62.95	662--63.36
ST4.03ch07:47642745-47643617__PGSC0003DMG400026161	96	872--1776.41	806--1853.31	816--1904.84	802--1858.01	803--2111.72;59--1.08	802--2005.77	808--2089.18	801--1533.06	818--1373.03	872--1719.30	872--2148.46	802--2331.47	825--2335.58	859--1154.02	806--2402.82	828--1449.05	854--2055.30	822--1616.38	872--2296.64	822--2001.55;48--1.00	808--1942.89;48--1.00	802--1570.23	798--822.29	805--1724.40;49--1.00	872--1891.65	815--2685.22	872--1689.13	872--1920.45	819--2442.80	807--3492.71;47--1.83	872--2188.25	861--1091.53	806--2486.84	802--2784.41	811--2907.28	872--2332.11	818--1802.18	798--2746.33;49--2.00	805--2190.43	829--1944.78	801--1214.69	814--2776.99;10--1.00	872--1655.41	805--1348.44	867--2221.57	872--2352.33	804--986.16	854--2710.40
ST4.03ch07:47655521-47656390__PGSC0003DMG400026187	96	869--821.21	869--786.48	806--892.90	869--788.13	869--855.93	869--730.56	869--716.55	869--696.43	621--1025.62;205--1.57	803--625.99;14--1.64	869--1424.43	869--844.33	869--1305.17	869--1260.24	869--1368.04	869--1133.46	869--1219.66	803--563.22	803--986.59;27--2.59	869--1463.10	869--1298.69	830--870.28	770--209.84;37--1.00	869--1064.94	869--1171.40	869--1292.65	869--831.74	768--731.85	869--1764.22	869--883.10	869--1523.06	869--1128.52	869--1420.97	869--1305.92	869--793.02	869--1684.87	869--1316.65	804--1385.20;39--8.00	869--1088.32	869--1660.10	869--1250.11	869--1519.20	869--1156.77	869--1107.95	869--1098.25	869--615.95	869--1846.83	869--775.11
ST4.03ch07:50466249-50467151__PGSC0003DMG400017317	96	874--161.42	628--185.23;160--2.23	691--176.97;101--1.00;32--1.53	677--169.19;98--1.00;77--2.81	738--178.17;35--1.29	621--43.94	620--37.72	495--42.29;108--2.92;85--1.00	621--27.35	849--110.72	705--324.96	777--189.48;66--1.00	678--264.84;103--4.43	846--189.70;6--1.00	902--277.82	817--180.60;65--2.00	678--238.27;19--1.00	677--78.78;71--1.00	623--238.30;152--1.54;21--1.10	656--228.44;20--1.00	630--190.46;20--1.00;9--1.00	619--108.15;77--1.74;20--5.05	621--37.84;77--1.00	851--172.74	758--122.11;65--1.00;10--1.00	677--320.17;192--1.33	677--173.90	678--220.95	902--224.49	678--315.10;216--2.01	902--141.13	902--82.43	655--401.74;196--5.36;5--1.00	789--138.52;38--2.00	677--238.58;156--2.11	620--264.72;138--1.78;30--1.00	678--274.12;103--2.83	660--484.53;166--26.40	732--231.18;12--1.00	851--378.39	635--291.67;163--1.84;49--1.02	858--107.94	677--221.87	626--95.07;34--1.00	888--228.12	627--158.25;101--1.00	677--220.25;104--1.56	677--511.23;103--2.70
ST4.03ch07:5931418-5931905__RDC0001NLR0172	96	267--21.06	436--141.66	404--56.18	432--62.12	447--102.99	104--5.70;65--2.86;64--1.94	173--5.33;67--1.97	65--2.00;62--7.55	52--8.81	181--13.54;62--1.00	229--25.93;34--7.32	436--62.02	298--12.69	441--122.93	436--124.64	167--5.68;99--3.62	76--1.00;68--15.62;55--3.49	169--24.56;65--3.69	168--16.42	199--17.87;76--10.24	161--26.56;96--4.98	271--15.30;115--1.50	188--4.97;65--5.65	275--16.53;81--1.00	253--13.05	101--61.04;63--1.00;45--2.00;34--2.00	168--8.45;69--3.70	162--18.89;57--1.00	68--2.38;52--1.00;33--2.00	86--2.00;64--1.00	168--16.92	92--18.37;65--1.00	187--30.91;112--2.52;57--1.00	273--20.83	168--4.45;62--1.00	163--18.56;129--4.01	449--82.53	197--77.39;121--5.07;70--2.17	435--76.28	92--1.10;86--4.95;77--2.22	176--14.52;42--1.00	279--15.06;68--1.00;40--1.00	167--4.63;65--4.65	168--4.82;65--3.74	186--18.32;83--2.57	436--129.88	162--2.15;61--1.00	118--35.68;62--2.73;47--3.70
ST4.03ch07:5942849-5943466__PGSC0003DMG400022989	96	349--5.14;217--19.40	351--27.36;255--4.50	432--22.23;109--1.61	354--24.86;144--4.10	616--30.02	301--36.64;145--7.17;54--1.56	183--2.54;122--1.24;122--20.85	371--17.89;118--3.59	368--26.36;119--3.24	370--41.63;99--1.54;71--1.00	441--63.76;125--3.92	370--28.15;99--2.99	361--38.99;157--2.04;62--3.81	213--20.33;114--1.61;102--2.80	431--82.12;107--1.35	427--49.74;66--1.00	416--39.13;160--2.44	211--9.18;186--67.48;58--1.93	370--62.03;56--1.91	375--46.87;66--1.00	214--63.71;150--234.07;100--2.98;63--1.00	237--51.36;205--11.79;80--1.00	370--18.57	211--19.81;152--157.41;141--1.24	370--34.24;117--3.40	450--54.00;103--3.99	354--25.35;192--1.05	398--44.71	177--19.19;145--59.59;114--2.38;55--1.95	381--96.33;145--5.57	403--72.19;44--1.00	370--50.48;125--3.43	406--76.44;125--1.54	375--82.78;145--2.10	460--48.07;91--2.82	211--66.90;185--92.22;83--1.83	600--76.91	383--58.99;211--50.77	425--40.03;117--3.04	398--33.39;93--1.00	431--80.79;163--1.54	426--93.66;154--5.08	370--56.57;109--4.09	370--45.64;147--2.48	431--49.79;112--2.52	605--209.24	385--36.62;136--3.17	427--124.99;135--1.66
ST4.03ch07:7143363-7144250__PGSC0003DMG400024203	95	665--6.98;130--1.92	265--2.22;258--29.11;180--3.87;63--1.75	392--19.10;141--6.20;94--1.83;55--2.00	365--16.58;296--2.51;101--1.77	283--35.71;258--4.06;180--3.31;20--1.00	301--50.98;96--2.97;89--6.13	887--80.68	450--34.09;254--64.67;49--1.55	566--75.27;95--1.00;32--1.00	256--42.74;122--5.17;92--1.00;84--1.57;70--2.00	430--6.32;304--50.18;79--1.00	298--1.74;250--22.00	506--27.15;327--4.54	256--2.60;255--30.34;150--1.93;94--3.09	406--53.68;401--6.37	308--36.55;107--3.75;97--5.12	384--3.39;262--55.86;101--1.00	265--2.22;257--3.54;252--25.55	339--36.00;257--7.07	456--3.57;347--35.18;70--4.09	458--16.52;166--1.81;107--5.23	254--15.35;90--2.46;45--2.00	7--1.00	431--3.27;293--33.63;65--1.00	387--2.49;353--26.62	257--12.04;250--57.81;181--2.54;68--1.85;58--1.00	532--4.46;271--45.97	262--75.82;156--2.38;151--1.93;104--2.56;70--6.93	276--67.22;263--2.67;257--2.80	343--7.35;271--70.15	275--49.87;257--6.24;101--1.00	296--3.84;256--19.36;123--1.61	273--51.19;213--4.88;50--4.60	285--2.38;258--33.11;256--3.42	262--34.13;250--3.51;64--1.00	250--28.25;137--3.72;101--7.38;94--1.00	260--24.69;210--2.26;70--1.00;68--3.09	327--54.32;174--4.86;103--2.35;70--10.97;63--2.00	262--39.40;101--1.00;101--1.75;89--1.00;66--1.97	404--4.82;267--38.41;77--1.00	388--22.28;257--4.56	810--6.81	273--1.82;257--39.62;163--2.69	310--28.26;50--1.00;4--1.00	310--49.38;139--4.00;98--1.86;79--1.00	258--18.77;257--2.87;194--3.67	587--26.55;108--4.52	331--29.43;264--5.01;108--1.69
ST4.03ch07:7147750-7148580__PGSC0003DMG400024202	96	682--176.47;26--1.23	661--143.38;32--1.50	658--152.06	713--120.40	661--155.86	708--148.39;43--1.00	661--138.94	661--123.08	670--157.57;6--1.00	661--97.05	789--219.05	661--65.55	661--138.76	657--107.97	661--318.87;62--1.00;52--4.08	722--98.69	661--151.72	734--131.16	693--282.87;31--1.00	682--219.77;9--1.00	663--369.12	661--180.86	501--46.94;155--3.45	661--236.02	712--116.64	673--327.25	658--134.21	754--102.35	740--105.75;43--1.00	664--168.23;60--1.00	755--87.99	661--148.18;31--1.42	752--261.05;39--1.00	661--212.77	709--182.99;1--1.00	668--131.84;61--1.15	682--97.80;43--1.00	657--115.34	753--88.71	661--86.23	734--139.84;32--2.00	667--299.69	657--171.06	661--39.98	662--189.07	667--146.57;81--1.93	661--156.32;40--1.00	694--337.03
ST4.03ch07:7171672-7172322__RDC0001NLR0173	96	364--38.15;285--39.29	384--40.47;150--46.41	348--37.55;202--32.90	580--47.67;36--1.00	586--104.36	438--164.29;111--87.00	581--56.39	586--68.79	451--49.66;120--351.85	521--34.90;100--675.90	650--237.96	521--30.88;113--531.00	361--111.43;285--28.99	223--34.15;144--18.81;103--135.11	650--166.22	586--188.04	351--307.41;148--36.46;80--1.00	201--29.21;146--17.80;115--42.48	339--331.06;94--122.95	446--621.64;127--106.16	347--421.59;212--66.68;76--1.00	650--82.22	202--8.50;150--10.43;100--212.79	348--181.57;212--29.03	580--114.32;67--1.00	348--223.79;235--35.06	232--67.68;121--67.60;100--524.57	348--182.80;239--73.54	408--125.47;165--69.67	432--256.54;150--88.02	460--314.70;125--92.96	347--75.22;176--31.86	580--297.67	348--130.10;169--63.77	650--92.38	364--535.34;131--74.26	449--280.63;103--105.17	587--270.77	457--116.77;180--33.59	650--260.09	650--105.68	585--87.11;23--2.00	586--283.48	423--188.53;100--93.17;62--1.00	586--129.22	587--53.78	444--81.27;91--50.27	165--51.90;163--20.99;105--113.54
ST4.03ch07:8543580-8544200__RDC0001NLR0174	81	67--1.00	69--1.00;55--3.98	76--1.00;69--1.00;64--1.00;40--1.98	71--1.58	100--1.00;94--1.00;42--2.00	249--11.31;83--4.29;69--17.65	159--6.21;149--4.38	142--4.99;111--2.38;82--6.45	156--7.72;150--1.50;69--6.59;53--2.00	89--2.75;77--1.00	138--1.27;61--1.84	139--1.51	211--1.67;127--1.04;101--1.00;88--2.86	83--2.34;40--2.00	74--2.05;69--1.99	.	111--1.22;101--1.00	45--1.00;43--1.98	42--1.00;39--2.00	69--1.96;65--1.74	118--1.42;84--1.06;73--2.40;64--1.00	66--1.00;65--1.00;55--1.00;43--1.98	.	131--3.31	.	101--1.00;74--1.68;32--1.00	224--1.40	101--1.22;56--1.00;43--1.98	43--2.95	42--3.95	74--1.59;41--2.00	39--2.00	101--1.95;34--2.00	52--1.00;39--2.00	81--1.00	88--2.89;70--1.00	127--1.34;64--1.00;40--2.00	58--3.31	.	83--1.96;72--1.94;39--1.00	159--1.13;150--2.67;140--1.95	87--1.00	146--1.49	.	59--1.00;42--2.00	121--2.93	30--2.00	92--1.00;71--1.00
ST4.03ch08:3733993-3734910__PGSC0003DMG400018461	96	850--46.07	850--48.42	850--44.81	850--73.30	858--89.06	862--276.61	851--154.91	852--180.17	850--233.29	850--114.77	856--160.89	850--84.32	856--118.46	856--61.67	856--303.65	857--183.93	850--256.02	856--76.09	850--293.69	850--318.26	850--505.84	640--256.51;166--16.83	621--46.86;170--15.80	870--190.77	861--76.72	850--268.53	850--110.58	850--126.18	850--134.35	883--212.19	863--161.97	850--101.96	917--176.19	850--138.03;51--1.00	856--152.53	850--322.98	850--218.13	850--270.60	856--105.51	856--149.60	856--126.09;55--1.00	883--97.65	853--173.26	681--147.01;165--23.06	861--112.38	861--123.92	850--75.71	861--155.39
ST4.03ch08:3751068-3751922__PGSC0003DMG400018462	96	189--27.31;105--6.28;55--1.00;52--2.00;44--1.00	446--4.22;160--37.55;101--1.00;3--1.00	413--17.60;180--1.68	207--2.93;189--34.11;170--1.01;47--2.09	224--17.31;154--7.03	177--36.20;111--1.24;89--1.43	190--16.84;123--3.39;88--1.00;69--1.80	190--9.63;112--1.26	190--20.87;48--2.00	193--48.64;113--2.35;101--1.00;84--13.29;83--1.67	334--47.42;141--4.94;98--1.57	582--10.75;138--2.07	190--24.42;116--2.22;62--1.00	164--35.87;69--1.75;62--1.00	305--38.93;186--6.87;93--2.06	161--5.98;154--1.20;110--57.90;66--1.98;38--1.45	184--4.71;178--52.33;8--2.00	209--1.44;189--22.45;105--1.65;52--1.00	773--14.88	425--37.92;59--4.00	234--5.24;193--66.03;101--1.00	195--2.37;110--25.41	120--1.78;110--15.43	160--70.84;116--1.85;33--2.00	262--9.32;74--3.57;68--1.78	260--77.15;220--6.40;173--1.49	316--9.66;96--2.28;62--4.50	160--38.36;74--4.66;66--1.00;52--4.00	413--18.74	412--27.42;141--1.43;10--1.00	355--60.46;198--2.10;64--1.00	260--13.03;143--3.97	174--56.55;148--4.91;96--1.00;74--1.00;61--1.48	221--4.59;166--3.26;164--59.34	350--18.63;208--1.67;69--1.78;25--1.00	167--35.55;163--2.78;145--2.09;126--2.92;55--1.00	171--47.09;161--3.76;79--1.00;56--1.00	346--18.69;80--2.00	180--1.97;160--41.84	362--20.67;190--1.05	223--20.37;159--5.62;75--1.00;50--5.90	346--12.42;174--1.85	354--15.14;101--1.00;56--1.00;50--1.00	200--46.76;166--4.37;101--1.00	250--7.74;215--1.38;189--60.95	355--70.85;179--2.41	254--9.66;127--6.37;30--1.53	628--15.17;56--1.00
ST4.03ch08:3755936-3756592__PGSC0003DMG400018463	90	79--6.75;61--1.00;57--1.00	300--7.87	184--11.60	184--15.46;57--1.00	184--19.45	139--14.45	175--6.09	139--3.02	139--17.89	184--18.58	140--25.51;101--1.00;8--1.00	324--4.68;62--1.00	175--1.70;156--4.84	185--20.95;32--2.00	185--1.55;184--27.34;119--1.36	139--4.41;47--1.00	146--21.08;129--2.35	139--6.96	184--13.01	183--8.62	139--13.87	139--4.35	.	202--10.83	184--5.67;118--1.44	191--32.43;93--1.71	175--10.83	231--14.66;59--1.00	260--11.68;146--1.76	163--4.97	351--16.15;65--1.86	139--5.36	175--9.35	276--1.33;175--32.58;63--1.00	242--6.13;185--1.09;71--1.00;18--1.00	184--10.01	175--14.08	141--6.05;56--2.00;50--2.00;3--2.00	165--17.32;140--1.56	190--2.10;184--7.56	.	184--5.76;66--2.00;40--1.00	106--4.81;63--1.00;38--1.00	141--22.20;123--1.20;90--1.77	205--18.20;117--1.76;100--1.69	131--1.68;92--1.00	139--6.69	139--22.37;101--1.00;66--1.00
ST4.03ch08:3760124-3760963__PGSC0003DMG400018464	96	193--15.46;165--2.27;114--1.55;92--1.00	110--34.43;105--2.75;83--1.00;67--1.00;56--1.00;49--1.41	195--17.51;144--1.18;132--1.53;84--1.50;27--1.00	189--20.04;122--1.66;110--2.03;100--2.56	189--11.78;113--3.27;94--1.34;57--2.00;28--3.00	114--16.71	114--1.16	101--1.42	99--2.39;48--1.98	110--24.87;73--1.00;55--1.00;1--2.00	184--33.89;143--1.19;105--2.50	215--14.76;95--3.40;60--1.00	110--23.37;95--1.58	110--20.17	262--17.92;164--3.15;101--1.00;11--1.09	114--45.30	92--15.98;81--1.00;72--1.00;49--4.92;29--2.00	110--14.74	195--1.23;184--43.17;170--2.78	251--22.26;229--2.22;142--1.20	256--25.98	184--5.08;56--1.00;52--1.21	110--13.40;69--1.00	184--37.73	232--5.59;180--2.52;71--1.63;59--1.97	263--32.93;214--2.37	146--11.25	122--2.70;110--25.10;76--3.72;11--1.64	84--1.81;83--5.40;73--33.59	189--44.37;151--2.29	212--37.82;106--3.26;85--1.00;48--1.00	147--2.38;99--17.53;85--1.81	263--18.05;243--2.53;88--1.00;74--1.00	161--28.79;149--1.95;101--1.00	190--18.31;126--1.35;52--1.00	115--47.01;82--1.00	184--17.45;146--1.20;98--1.66;68--1.00	131--10.84;118--2.76;101--2.00;80--3.65;2--2.00	110--15.37	184--17.19;129--1.90;77--1.49;66--2.00	184--19.78;117--2.56;92--1.00;84--1.50	116--1.48;110--4.63;89--2.45	128--1.87;110--11.92;108--1.59;77--1.90;77--1.00	189--17.28;151--1.11;100--1.00	172--18.60;56--1.00;13--2.69	253--64.92;178--2.84;146--1.99;114--3.48	201--1.00;159--4.56	137--1.47;123--2.06;115--23.77;57--1.00
ST4.03ch08:3826468-3827379__PGSC0003DMG400018490	96	911--566.71	911--502.15	911--419.75	911--411.24	911--605.49	911--791.84	911--726.64	911--525.32	911--507.66	911--308.88	911--614.96	842--364.11	911--390.75	911--354.31	911--787.61	911--439.71	911--785.21	911--238.23	911--552.98	911--708.36	911--640.20	744--336.72;51--1.35	454--191.15;199--2.03;68--1.97;50--2.00	911--436.40	911--588.81	911--741.19	911--382.14	911--333.56	911--507.04	911--646.58	911--608.43	911--311.54	911--469.65	911--605.69	911--513.12	854--657.69;54--1.85	911--473.53	911--753.99	911--538.60	911--723.90	801--630.49;99--2.88	911--793.34	911--516.07	841--350.44	911--475.71	911--237.52	844--505.52;61--1.79	911--713.30
ST4.03ch08:40893720-40894553__PGSC0003DMG400007385	96	815--16.31	794--25.24	640--26.48;94--1.06	451--30.21;358--2.94	428--42.77;297--3.40	138--1.57	69--1.97;37--3.78;24--1.00	128--1.30	81--2.94	690--28.80;67--1.00	490--50.66;220--6.44;95--3.57	489--22.19;55--2.00	365--32.91;92--4.15;69--1.00	380--17.91	833--37.70	448--25.94;107--2.72;54--2.00	444--32.52;101--1.00;78--1.97;69--1.00	673--17.71;74--1.78	490--38.58;341--4.94	624--47.48;33--2.45	473--45.79;268--2.01	319--19.86;78--1.00;69--1.00	207--8.62;180--1.97;74--5.36	605--36.02;16--1.00	605--22.38;100--2.68	788--43.37	427--32.63;171--4.92;101--2.55	362--22.52;100--1.78	684--39.49;118--1.42	432--59.03;275--3.15;11--1.00	456--41.25;288--3.76	707--17.72	428--31.13;183--4.37	473--45.98;185--2.43;81--1.85	367--30.85;252--2.75	437--26.94;131--2.64;124--1.59	508--27.47;101--1.98;68--1.99	410--38.69;69--5.97	439--25.35;112--1.88;92--1.50;73--1.00	449--31.94;234--3.44	389--29.66;105--1.62;70--1.00	425--45.48;352--2.17	472--23.66;200--1.94;62--1.00	365--16.92;15--1.00	365--49.75	473--33.11;178--2.89;146--4.05	475--31.31;196--3.00;69--1.00;13--1.00	410--40.39;108--1.15;99--1.00;59--5.00
ST4.03ch08:45040348-45041208__PGSC0003DMG400042937	96	546--103.40;124--2.31;68--1.00	463--196.95;93--2.63	382--204.04;71--1.92	393--292.46;89--1.66;69--1.97	539--237.42;99--1.69;66--2.00	451--740.25;105--3.70	433--47.95;110--1.89	521--205.17	432--415.16;69--1.93	850--101.94	780--421.41	790--82.69;20--1.25	850--75.87	537--190.40;57--1.00	790--238.92	525--353.47;69--1.00;27--1.15	525--577.53;7--1.57	548--191.49;223--2.05	525--182.23	595--162.47;70--2.00	525--628.43;162--1.21	525--380.59	524--32.97	505--167.42;280--5.32	421--170.11;99--2.33	525--306.20;101--1.00	429--184.20;102--1.74;80--7.83;24--1.00	429--254.08;69--4.94;8--1.00	630--197.44;137--3.22;30--1.00	779--324.07	443--369.44;109--2.48;93--10.63	525--142.45;217--1.90	525--594.46;92--3.33;83--1.73	713--104.48;69--2.51	525--201.06;214--4.79	525--262.14;31--1.00	579--230.18	527--403.69;112--3.55;7--2.00	431--247.71;101--1.00;73--6.55	643--243.65;77--1.97	473--290.69;202--4.20;69--1.99	525--462.61;128--2.84;100--1.00;2--1.00	525--310.75;144--1.18	525--262.96;101--2.00	525--129.73;102--1.81	599--209.26;222--5.27	679--154.36;165--3.12	415--142.77;101--2.00;93--6.66
ST4.03ch08:45049591-45050453__PGSC0003DMG400029586	96	683--76.24;148--4.77	610--122.57;148--3.18;68--1.93	610--99.06;148--6.37;57--1.00	664--68.04;148--4.50	610--167.12;92--2.37;33--1.00	610--15.86;67--4.34;6--1.00	546--9.66	539--13.09;62--2.00	560--4.41;81--1.77	683--101.72;80--1.66;77--1.00	610--403.20;148--12.49;69--2.84	525--125.81;69--1.00;58--1.81;53--1.00;22--1.00	610--103.61;148--5.52;30--1.00	683--54.29;131--2.60;15--1.00	683--316.03;158--11.69	683--115.67;69--1.00;60--1.02	525--204.31;95--1.73;68--1.00	590--83.31;149--3.19	661--42.63;119--5.61	592--78.59;34--1.00	683--94.49;148--5.69	524--111.69;45--2.29	329--56.77;195--2.48	683--52.12;148--5.34	598--66.24	683--84.83;150--12.31	610--65.20;62--1.00;46--1.00	610--126.15;148--5.84	610--125.96;148--7.20	683--183.96;158--8.87	610--91.49;158--7.68;29--1.00	683--64.64;148--7.34	683--108.32;84--4.56;9--1.11	610--194.94;124--6.56;9--1.00	610--254.56;148--5.98	598--305.36	610--59.59;148--1.37	529--287.81;148--5.47	610--83.31;1--1.00	598--190.04;118--5.30;75--1.45	683--125.56;1--2.00	647--147.09;148--2.46	610--108.47;117--4.86	683--35.52;131--5.27	610--93.11;76--1.25;70--1.94	683--154.82;113--6.31;4--1.00	610--172.62;148--10.62	610--35.50;122--2.60
ST4.03ch08:45071922-45072568__RDC0001NLR0181	96	591--248.53	584--257.73	589--375.57	591--270.78	624--490.43	580--77.70	588--63.01	556--81.23	331--59.84;200--82.36	624--333.14	644--577.26	644--272.84	643--154.34	589--143.20	644--679.33	625--447.87	592--561.79	644--328.79	590--498.55	589--358.68	592--963.06	339--952.42;250--83.96	625--47.25	591--323.84	592--329.40;8--1.00	591--557.94	579--147.12	588--294.20	643--156.44	643--378.89	590--405.29	642--191.70	587--405.35	644--405.77	644--516.06	642--1036.60	644--432.47	625--76.89	585--168.23	643--388.31	590--194.52	588--99.16	337--114.87;243--37.91	592--579.98	643--258.08	644--459.97	642--164.03	594--396.84
ST4.03ch08:45080326-45081064__NB_GTP_4_PGSC0003DMG400029606	95	738--69.09	738--81.43	738--89.66	723--66.33	738--134.94	503--46.02;81--1.00;56--1.00	271--29.83;220--69.24	529--48.39	311--16.41;190--7.89	738--66.63	738--202.29	738--110.90	738--84.01	736--58.58	738--208.06	738--113.40	738--62.98	738--75.78	738--52.43	738--58.88	738--84.39	738--57.80	472--10.69;222--5.79	738--90.56	738--109.58	738--181.81	712--56.47	738--100.85	738--102.14	738--146.21	738--113.92	738--91.04	738--79.36	738--118.19	738--121.74	738--125.71	738--108.25	.	738--71.21	738--144.89	738--34.87	738--27.61	738--25.52	738--101.02	738--72.60	738--146.50	738--52.13	738--155.50
ST4.03ch08:45106742-45107119__RDC0001NLR0182	96	334--18.50	377--15.47	377--16.59	323--13.38	377--31.17	369--14.66	305--6.69	316--14.24	369--9.65	368--28.75	376--60.37	324--10.21	372--13.13	334--28.30	377--65.65	350--37.43	334--113.44	334--39.26	334--38.58	350--51.04	376--31.31	359--15.98	94--1.81;93--4.30	371--40.62	376--30.71	349--61.49	334--61.11	333--36.45;32--1.00	320--15.48	377--37.98	368--55.19	368--29.68	377--39.73	375--20.97	377--19.10	376--34.49	377--23.49	312--44.14	366--23.53	377--24.99	326--12.45	375--29.42	332--25.85	369--42.17	360--33.24	376--31.16	334--19.23	366--35.96
ST4.03ch08:45111219-45112001__PGSC0003DMG400029590	96	769--50.04	765--50.30	768--56.17	766--58.38	782--66.04	766--29.59	761--47.01	762--38.87	766--68.68	761--44.68	769--221.03	761--53.58	769--76.35	766--70.11	765--92.10	765--75.52	766--93.15	766--36.40	766--79.24	763--61.15	763--75.06	765--28.66	364--17.49;306--7.16;75--2.11	765--44.84	763--105.52	767--113.38	766--87.07	766--76.17	767--91.91	782--99.91	762--100.50	762--66.27	782--85.14	765--72.40;16--1.50	770--110.16	777--95.85	763--84.04	765--88.58	765--52.97	782--98.80	762--87.88	766--86.31	766--93.84	766--33.77	777--90.34	766--68.04	765--91.64	770--103.66
ST4.03ch08:45113555-45113770__RDC0001NLR0183	83	123--1.63	.	133--1.17	.	168--1.92	133--44.53;1--1.00	182--12.03	164--21.64	212--20.44	160--1.49	215--9.98	85--1.00;70--1.00	.	215--6.73	118--1.83;44--1.64	215--2.70	97--1.35;70--1.99	94--1.73	81--1.80;14--2.00	126--6.12;20--1.00	202--2.11	82--1.63	100--1.00	81--1.00	123--1.75	193--2.45	195--3.49	173--3.35;12--1.00	186--2.35	179--5.43	202--9.90	101--1.00;70--1.00	160--6.12;17--1.00	.	165--4.29	95--3.38;53--1.26	167--5.83	187--13.55;2--2.00	69--1.00	132--5.23	116--8.36	126--5.05	202--4.18;3--1.00	182--2.80	132--1.11	215--4.50	101--1.68	150--2.29
ST4.03ch08:47548655-47549008__PGSC0003DMG401007609	96	353--131.78	353--194.40	353--160.75	353--127.16	353--212.93	353--52.94	353--29.64	353--43.03	353--42.75	353--247.17	353--382.05	353--81.02	353--68.71	353--142.93	353--742.82	353--254.24	353--296.55	353--175.41	353--180.27	353--225.12	353--107.00	353--60.92	237--7.49;93--3.95	353--265.65	353--161.04	353--700.89	353--108.42	353--191.10	353--153.12	353--466.13	353--311.78	353--235.57	353--246.92	353--258.65	353--91.00	353--289.85	353--166.27	353--63.34	353--65.76	353--60.60	353--100.35	353--68.86	353--166.26	353--250.63	353--194.24	353--186.79	353--285.40	353--362.91
ST4.03ch08:47549214-47549365__NB_GTP_5_PGSC0003DMG400007608	93	151--16.11	151--15.74	151--26.73	151--39.44	151--23.79	97--6.47;34--1.00	72--1.81	58--2.00	103--4.39	151--51.36	67--10.43;42--2.19	151--5.30	69--14.17;8--3.50	.	151--48.11	65--3.57	69--41.26	7--1.43	151--89.05	67--7.82	151--24.95	69--7.30	67--4.00	151--51.30	67--3.78;20--2.15	151--65.76	67--17.96;41--2.22	151--24.89	67--5.09;13--2.00	151--28.16	111--18.33	69--13.57	151--18.99	151--30.29	104--3.23	151--56.56	103--8.52;6--2.00	.	67--4.85;45--2.00	67--3.49	69--8.28	67--2.81;42--2.00	67--8.81;5--1.00	84--4.17	151--7.66	91--3.75;6--2.00	151--26.89	151--48.98
ST4.03ch08:47580213-47581058__RDC0001NLR0184	96	772--180.68	845--145.75	769--176.50	768--171.61	767--185.04	566--19.12;160--17.45	542--10.12;175--19.90	417--11.65;360--16.98	197--12.68;192--24.01;137--23.52;116--3.99	769--275.55	769--406.48;19--1.00	766--125.84	766--278.62	770--211.49;37--1.00	765--287.92	766--101.99	766--608.46	762--128.84	807--263.86	769--252.04	769--134.08	559--36.52;146--21.59	561--33.22;172--12.63	767--342.13	775--460.74	845--629.35	840--407.58	766--305.02	772--306.25	765--374.88	769--282.04	766--192.70	767--360.60	768--227.22	768--199.94	837--320.50	770--190.30	760--760.37;73--2.00	769--407.84;41--1.00	769--438.30	771--170.12	763--461.03	769--392.15	767--106.37	769--271.78	547--63.37;158--10.27	763--401.95	766--593.96
ST4.03ch08:47584924-47585771__RDC0001NLR0185	96	794--30.12	546--51.25;171--47.84	577--46.77;127--123.32;67--1.00	547--35.97;123--39.45;68--1.00	547--44.37;230--60.77	284--4.85;124--81.76;65--1.00;54--1.00	246--5.61;188--41.35;164--1.11;97--1.00	335--4.71;119--138.77;13--1.69	192--158.71;174--1.95;86--3.00;82--1.82	547--57.25;120--41.45	783--181.45	387--38.77;201--34.66;155--3.19	547--113.76;213--32.54	556--104.16;218--55.39	576--64.84;156--42.28	645--11.49;122--148.58	780--288.32	647--76.51;131--78.35	534--90.31;126--119.27;38--1.29	637--138.08;121--45.43	547--142.33;185--88.71;58--1.00	476--32.08;215--3.76	422--5.90;123--45.34	634--91.31;121--124.47	771--115.84	773--205.28	550--212.61;149--155.97	553--101.33;152--64.65;40--2.00	628--14.00;135--42.12	610--54.18;143--65.90	531--27.90;238--68.26	771--79.99	847--109.13	626--63.94;146--100.43	537--28.47;129--91.66;79--2.75	773--102.75	597--88.89;124--70.64	635--748.76;122--389.48	547--169.32;116--45.76	645--240.10;155--59.86	540--95.10;278--37.35	547--430.43;199--72.76;53--1.00	635--212.44;138--36.09	301--5.42;232--48.62;125--127.72	847--88.52	291--23.68;149--3.52;119--20.34;87--4.87	547--152.30;191--49.13	772--102.23
ST4.03ch08:47598724-47599524__RDC0001NLR0186	96	347--136.22;175--5.10;127--3.69	405--6.77;334--95.25	494--76.35;169--3.40;67--1.00	343--115.74;176--3.61;161--4.51	352--213.38;192--4.82;168--7.30	330--70.77;145--3.61;126--3.90;69--1.00	272--38.79;179--2.60;153--22.46	325--60.78;148--6.03;147--5.03	264--60.86;158--11.12;148--4.43	385--145.32;220--2.10;148--11.03	330--257.63;166--14.22;33--1.00	347--103.71;166--10.08;110--4.02;61--1.00	543--73.24;162--15.13	600--71.70;159--6.89	414--15.73;350--261.34	800--90.62	347--184.91;169--15.80;132--5.46	339--89.40;250--7.46;98--2.57	578--88.79;170--5.04	761--95.51	334--264.46;184--3.42;144--7.58	350--130.52;96--1.66;70--6.19;64--1.00	591--28.57;74--1.93	349--119.20;242--8.06;134--3.84	413--75.89;334--131.02	331--188.13;156--12.76;126--7.06	505--96.90;161--21.82	600--117.60;162--4.85	766--75.10	350--122.13;208--12.71;129--5.92	601--113.46;161--5.02	339--79.37;160--6.13;106--2.80;33--2.00	352--247.47;213--15.10;69--1.00	544--161.77;151--16.32	347--197.16;240--9.10;169--158.41	587--191.41;168--152.84	344--206.24;162--12.44;88--1.35;77--2.57	320--80.53;147--4.56;94--4.55	584--82.07;162--226.56	765--127.43	416--10.51;341--104.71	762--41.77	334--102.86;225--10.40;148--2.66	337--189.48;234--2.03;162--107.83	763--79.46	342--187.88;148--3.98;137--12.79	343--103.19;168--4.95;125--3.65	584--163.01;162--305.93
ST4.03ch08:47604862-47605709__RDC0001NLR0187	96	556--407.38;156--167.66	555--529.16;154--633.33;1--2.00	570--443.53;158--733.94	548--392.53;154--296.18	563--621.74;153--505.96	570--69.21;154--695.19;33--1.00;4--1.00	552--66.83;133--313.23	569--66.09;154--556.14	548--99.21;151--89.12	548--317.36;157--367.06	573--895.83;212--396.08	561--161.07;153--195.20	561--452.16;230--194.13	550--258.92;156--469.69	550--685.92;155--219.75	555--259.57;154--681.70;8--1.62	551--652.17;160--642.56	549--271.21;149--390.40	561--328.76;156--584.15	551--380.75;177--284.53	549--274.11;166--715.02;5--1.00	571--85.96;156--699.62	548--32.08;131--144.90	556--589.28;159--609.88;20--1.00;2--1.00	561--879.60;156--341.95	549--1308.93;156--743.70	552--525.95;156--719.71;16--1.00	561--309.99;156--548.92;1--1.00	549--821.72;154--243.33	571--769.02;156--871.19	548--530.47;233--843.54	549--320.31;168--455.37;8--1.00	552--579.85;156--563.04;1--1.00	584--667.32;155--1254.07	548--631.88;159--732.94	562--519.66;155--1741.59	552--410.78;155--400.99	561--415.44;153--648.54	571--518.42;166--703.04	548--513.76;156--642.76	548--281.54;156--419.53	548--372.34;170--393.61	584--446.75;156--779.53	571--307.39;154--725.40;50--1.00	573--631.82;167--763.34;5--1.00	565--217.18;155--203.95	555--402.59;155--672.95;8--1.12	555--799.71;156--409.01;16--1.00
ST4.03ch08:47614449-47615039__RDC0001NLR0188	96	587--682.28	574--547.40	574--555.84	579--477.92	577--1072.90	541--21.12	555--30.01	576--20.96	570--26.17	586--72.81	578--390.46	570--184.86	577--141.29	575--103.37	576--203.37	574--240.85	574--179.38	574--153.86	587--132.18	574--148.84	574--287.88	573--151.94	560--6.50	583--119.16	574--642.74	580--228.65	581--160.29	569--76.60	587--325.61	577--317.15	574--204.44	580--86.15	570--299.28	587--443.53	577--546.92	573--271.03	577--438.23	571--49.96	579--187.12	587--470.86	585--269.98	513--34.84	574--255.50	570--652.01	576--278.63	570--841.97	570--86.43	574--317.27
ST4.03ch08:47623635-47623835__RDC0001NLR0189	96	131--155.62	138--257.67	138--449.16	137--451.14	147--421.64	131--475.00	117--141.45	126--201.27;7--1.00	116--256.76	125--314.49;8--1.25	136--269.06	115--136.81	117--147.21	136--58.05	128--189.70	139--120.75	137--315.99	138--87.22	138--224.80	117--34.31;7--2.14	145--146.32	136--81.30	120--38.93	144--111.72	137--117.88	166--106.27	123--237.22;8--3.00	136--160.13	158--167.30	145--633.92	171--606.98	137--271.77	123--363.59;1--1.00	138--620.10	139--116.68	139--1025.69	138--322.04	136--296.10	141--340.34	117--469.63;1--6.00	137--192.38	120--14.51;8--2.88	138--239.36	136--120.10	129--210.91	200--56.98	129--266.29;7--5.00	137--126.88
ST4.03ch08:47647746-47648491__RDC0001NLR0190	96	548--115.30;194--22.72	548--219.83;194--57.29	548--238.91;194--40.98	548--127.37;194--29.23	548--220.57;194--42.77	533--145.30;194--21.38;2--2.00	521--61.42;194--20.52;2--2.50	510--111.76;194--27.90;16--2.12	548--196.03;194--13.26	548--180.48;194--115.02	548--242.06;194--245.88	545--121.93;194--27.01;2--2.50	548--196.33;194--30.04	548--214.48;194--134.19	548--278.85;194--416.46	548--197.40;194--199.22	548--263.84;194--186.46	548--165.47;194--110.22	548--201.45;194--53.45	548--191.56;194--127.10	548--298.03;194--74.35	548--135.11;194--30.20	547--53.42;176--3.56	548--315.66;194--83.76	548--181.60;194--31.05	548--596.17;194--153.98	548--167.35;194--19.11	548--186.08;194--119.07	548--105.36;194--75.21	548--265.32;194--173.69	548--314.16;194--242.18	548--175.56;194--94.41	548--239.10;194--148.73	548--297.26;194--80.97	548--179.62;194--22.29	548--321.00;194--156.25	548--157.21;194--92.46	547--336.61;194--58.52	548--232.01;194--57.91	548--273.08;194--26.95	548--107.16;194--20.96	548--245.84;194--40.74	548--229.23;194--31.27	548--152.88;194--148.85	548--279.40;194--106.47	548--92.68;194--150.76	548--290.68;194--140.76	548--382.65;194--103.46
ST4.03ch08:47719705-47720027__NB_GTP_6_PGSC0003DMG400035467	95	322--120.41	322--76.33	322--72.87	322--72.88	322--90.02	322--93.62	322--87.65	291--81.75	288--87.42	322--38.18	322--92.62	322--16.48	322--34.18	322--45.81	322--101.89	322--45.70	322--74.66	322--33.21	322--55.16	322--65.06	322--48.46	322--28.28	205--4.46	322--54.12	322--49.63	322--107.26	322--37.95	322--59.76	322--44.59	322--75.53	322--77.41	322--45.12	322--69.03	322--67.02	283--30.12	322--35.47	322--36.39	.	259--51.08	322--24.64	322--31.11	322--49.97	322--44.28	322--21.93	322--61.05	322--36.80	322--57.64	322--72.01
ST4.03ch08:47720032-47720234__NB_GTP_7_PGSC0003DMG400035467	95	202--10.73	202--32.30	202--32.80	202--23.94	202--28.15	202--15.24	202--13.93	202--7.69	202--23.27	202--14.08	202--84.57	202--12.21	202--23.62	202--20.75	202--40.70	202--21.67	202--49.43	202--18.70	202--27.44	202--15.74	202--25.33	202--10.51	92--2.04;81--1.00	202--10.21	202--17.94	202--40.22	202--36.18	202--62.17	202--15.97	202--47.85	202--46.11	202--26.85	202--51.85	202--32.44	202--23.58	202--18.84	202--16.52	.	202--24.82	202--14.90	202--15.45	202--8.82	202--25.41	202--14.25	202--31.87	202--40.42	202--23.66	202--21.34
ST4.03ch08:47730627-47731528__PGSC0003DMG400019803	96	821--449.31	820--437.67	819--479.01	819--379.91	830--495.73	819--114.58	819--101.78	820--78.95	571--100.31;249--148.15	613--328.52;200--311.85	821--1073.62	790--194.09;24--2.75	828--562.64	821--476.95	820--550.82;20--1.00	821--192.14	819--1032.89	819--312.79	821--367.08	828--684.48	826--690.03	819--70.51	815--25.58	821--446.33	824--803.19	823--1018.70	838--741.76	821--602.24	823--760.45	819--562.20	823--493.48	821--342.31	819--731.74	819--477.88	832--449.46	829--406.78	821--554.49	812--1354.38	821--767.11	819--826.20	820--398.87	866--1069.32	819--951.88	819--151.80	821--499.20	820--200.00	819--546.35	820--761.76
ST4.03ch08:47747343-47748190__PGSC0003DMG400019804	96	556--31.47;172--2.80	626--69.88;150--5.24	761--44.73	541--35.61;87--2.92	764--51.95	340--18.79;284--10.59;86--3.55	278--9.60;233--5.87;155--19.03	425--14.29;399--16.44	327--15.76;272--15.73	763--85.02	765--139.31	290--29.45;194--23.91;131--3.48	350--59.30;181--12.52;144--6.69	606--88.32;126--3.79	813--205.47	765--104.33	802--127.22;29--1.00	765--91.07	639--37.64;94--4.81	762--87.92	765--51.73	561--33.41;169--4.39	557--53.41;122--5.29	784--101.42	327--90.69;126--40.17;101--2.44;69--1.00	762--176.62	423--68.03;126--7.16;110--7.39	812--60.16	540--42.18	761--128.46	782--114.28	603--80.46;112--3.90;74--1.00	766--105.04	764--81.93;82--1.00	623--39.28;98--3.04	764--102.72	764--67.25	302--16.41;285--206.50;111--2.57	297--73.18;159--26.87;127--3.77;64--1.00	632--54.29;108--4.45	294--50.78;180--5.69;141--6.67	529--53.49;98--4.45	290--6.44;287--86.79;123--3.65	761--81.11	762--138.40	762--48.44	761--96.01	398--20.98;361--131.68
ST4.03ch08:47759132-47759987__RDC0001NLR0191	96	559--31.93;150--15.18	560--32.13;152--25.55	514--28.12;151--33.28	286--39.50;230--6.03;151--11.81	560--34.59;148--32.78	299--21.34;225--9.47;151--12.23	516--17.01;132--4.09	512--20.38;154--9.74	512--8.15;139--7.42	289--7.44;239--37.05;151--33.44	560--39.31;158--28.28	514--23.88;147--18.69	549--15.21;106--11.58;22--1.00	512--19.52;151--15.50	556--45.74;151--34.53	560--25.49;150--23.55	530--36.83;153--31.93	532--17.44;148--13.59	532--23.45;120--13.42;13--1.00	549--23.83;129--9.50;14--1.79	560--26.28;118--28.98;15--1.00	514--19.37;151--23.58	143--2.89;136--8.14;115--15.57;71--1.00	530--23.97;117--15.56;13--1.00	549--28.35;151--13.75	560--29.46;151--16.56	261--11.06;243--33.67;150--11.09	560--16.03;147--16.24	514--14.61;136--8.90	560--26.58;151--16.39	549--30.94;150--31.00	537--19.14;137--13.49;3--1.00	532--28.10;150--23.94	530--28.06;154--19.47	560--20.88;153--18.86	549--23.54;150--42.06	560--22.24;145--20.91	514--71.49;144--5.51	560--21.32;150--5.87	560--32.96;151--20.33	280--6.94;277--18.35;147--15.26	557--22.33;151--23.34	516--19.34;148--20.46	279--11.55;279--38.37;197--29.15	560--25.35;151--30.88	534--22.41;150--23.29	530--18.37;153--28.31	560--24.75;150--22.62
ST4.03ch08:47763794-47764639__RDC0001NLR0192	96	511--62.46;258--15.06	595--34.88;162--19.86	769--39.20	766--51.10	762--62.22	609--44.61;165--6.61	520--37.73;172--11.48;23--2.00	498--44.96;253--8.48	588--40.32;155--12.71	767--28.15	775--189.33	572--35.90;156--24.26	766--59.17	692--48.29;149--22.23	766--89.38	531--39.16;185--35.92	575--74.05;155--65.45;24--1.00	670--25.71;146--42.42	766--42.81	534--48.56;145--41.83	611--46.41;149--31.55;79--1.00	521--16.61;154--18.66	392--26.61;162--1.52;56--2.50	748--20.59	762--53.77	766--38.57	766--48.36;20--1.00	795--70.88	532--43.20;157--40.76	626--57.18;139--63.47	663--51.63;161--52.96	543--58.38;158--39.88;48--1.00	767--55.20	774--37.64	766--50.51	766--32.51	536--58.25;175--42.30	604--61.62;138--47.42	611--28.86;156--53.30	637--52.45;161--73.48	701--51.90;139--43.78	845--63.94	800--57.45	509--24.20;214--24.73	768--68.61	591--52.49;167--48.54	764--39.49	762--65.83
ST4.03ch08:47806833-47807636__PGSC0003DMG400019799	96	803--190.90	726--225.92;66--2.26	726--221.39	803--186.54	803--312.14	750--166.64	803--111.98	594--158.10;122--9.57;42--1.00	602--123.59;179--12.13	725--211.68;76--3.62	803--424.77	753--197.67;42--1.98	803--128.05	803--166.07	803--574.75	803--238.49	803--296.33	803--161.84	803--223.16	803--296.08	803--282.02	803--168.02	738--30.59;55--1.40	743--279.09;57--4.82	803--315.32	803--539.89	803--154.33	803--193.55	803--211.21	803--400.54	803--425.77	803--230.95	803--269.15	724--339.89;62--3.00	803--363.44	803--422.56	803--235.39	276--35.91;266--428.89;188--52.39	803--277.97	803--322.57	803--124.41	803--134.02	803--162.02	727--344.38	803--205.90	724--281.77;39--1.00	803--210.27	803--495.80
ST4.03ch08:47894724-47895452__PGSC0003DMG400022004	96	728--260.07	584--254.07;123--262.03	728--259.02	728--254.49	728--388.00	598--78.63;111--136.85	728--88.93	599--64.19;121--271.39	598--87.28;111--414.41	556--258.86;160--772.36	728--459.15	728--196.12	598--92.61;122--455.97	728--172.78	728--619.19	599--245.20;123--127.72	728--293.62	574--139.37;123--99.45	728--270.63	728--383.16	552--206.19;122--766.11	597--149.30;111--260.32	528--42.52;111--107.63	563--331.47;123--58.33	562--420.52;160--100.69	728--617.89	590--130.88;122--322.57	598--230.83;122--469.21	728--235.95	599--376.99;122--447.39	728--456.89	599--197.29;122--159.23	728--285.70	573--415.53;127--199.02	608--523.50;119--118.29	599--472.85;123--227.85	599--168.88;122--691.53	728--59.49	728--355.10	728--354.92	728--122.20	728--63.33	528--65.60;160--144.41	728--281.55	728--224.14	528--273.83;122--679.92	570--231.55;122--40.45	728--696.13
ST4.03ch08:47929046-47929210__RDC0001NLR0193	96	164--105.95	164--125.74	164--118.88	164--86.47	164--116.61	160--158.65	164--133.71	164--183.74	161--199.99	164--167.21	164--399.27	164--40.35	164--153.06	164--170.91	164--454.87	162--212.83	164--399.09	164--198.26	164--76.90	164--222.85	164--133.71	164--46.06	149--13.46	164--238.17	164--326.68	164--499.88	164--184.12	164--214.38	164--186.73	164--340.63	164--355.79	164--209.26	164--262.84	164--206.09	164--186.27	164--273.45	164--188.34	164--334.90	164--243.03	164--249.36	164--99.62	164--200.49	164--142.21	164--216.88	164--254.59	164--159.99	164--200.90	164--283.60
ST4.03ch08:48132932-48133777__PGSC0003DMG400030855	96	845--733.13	845--770.13	845--785.87	845--606.20	845--1087.07	845--516.18	769--410.57	845--391.47	845--454.48	845--563.94	845--979.64	769--1139.21	845--537.83	769--643.70;21--2.00	845--1239.56	845--684.11	845--777.64	773--536.41	845--928.85	845--791.98	769--1174.77;68--3.62	845--703.31	770--143.20;20--2.00	845--742.15	845--1122.94	845--1105.53	845--414.54	845--472.19	845--759.44	845--1025.35	845--992.07	845--443.10	845--534.57	845--1050.76	845--1170.63	845--1026.78	845--755.13	766--270.59;39--13.13	766--927.46;76--2.68	845--1058.60	845--377.47	845--266.24	845--324.88	769--1066.08	845--618.28	840--825.87	845--530.96	845--1163.37
ST4.03ch08:48139702-48140625__PGSC0003DMG400030856	96	846--269.96;41--1.00	847--322.16	892--405.20	844--265.62	846--492.50	767--83.53;16--1.62	793--75.98;3--1.00	501--35.37;339--192.57	427--27.78;388--116.58;58--1.00	846--295.76	859--578.25	846--462.64	851--476.35;39--1.00	857--322.51	846--662.62	846--428.31	857--782.38	845--352.54	846--546.34	853--507.41	846--1391.85	845--498.39	574--118.15;195--107.69;48--2.00	853--418.60	846--453.01	846--824.41	846--415.26	859--371.49	845--318.48	846--494.39	850--477.16	845--293.28	923--386.83	845--506.20	846--632.69	845--954.33	864--497.92	844--664.32;41--2.00	890--367.19	845--719.48	846--379.73	846--453.93	853--394.39	923--517.88	853--375.85	851--411.95	846--332.84	852--540.93
ST4.03ch08:48377360-48383964__PGSC0003DMG402030883a	96	771--292.44;716--342.79	768--596.48;634--590.15	768--452.99;638--534.13	784--368.34;637--386.22	771--612.78;716--579.62	772--85.62;636--116.30	805--70.09;639--125.15	763--72.31;689--82.23	773--71.76;638--131.75	771--226.74;674--284.19	772--932.53;637--1051.65;77--1.30	771--299.26;634--292.58	772--544.17;635--430.47	767--339.95;634--429.52	773--776.29;638--1168.87	777--444.02;634--323.41	811--556.59;637--1048.76	776--410.58;634--256.25;73--1.60	777--481.27;638--625.80	771--543.15;634--1139.72;71--3.20	783--575.95;637--533.22	766--315.28;633--365.13	631--121.68;606--65.34;111--4.09	773--385.09;637--480.82	770--580.03;638--510.52	777--880.43;637--1020.30	768--343.45;638--613.34	811--286.47;636--535.51;53--1.83	773--444.05;660--421.29	772--688.65;638--608.44	773--993.79;716--750.63	771--568.06;716--382.40	768--448.38;638--512.62	769--480.26;637--696.35	770--603.35;641--659.66	768--472.03;638--512.91	777--447.66;716--397.56	777--339.92;635--636.84	771--532.79;641--755.67	771--586.10;638--714.67	770--339.51;636--534.53	772--342.51;637--763.42;45--1.00	771--266.73;638--620.23	768--538.55;631--305.92	770--537.39;646--406.70;44--1.00	771--659.09;638--338.37;56--1.00;5--1.00	772--186.79;716--388.98	771--631.56;642--842.28
ST4.03ch08:48500093-48500932__PGSC0003DMG400017062	96	764--325.87	768--348.93	819--303.55	771--291.46	765--524.59;26--2.00	335--200.96;255--51.58;75--3.37;68--2.75	769--69.37	335--45.40;331--83.70	327--51.75;318--184.46	765--313.70;54--2.59	839--449.01	769--475.77	765--176.19	764--174.13	773--590.89	769--239.69	762--325.19;70--1.00	765--135.76	765--396.62	821--401.68	779--419.45	839--323.85	764--63.32	766--288.07	768--554.39	769--515.98	769--184.23	567--288.61;197--8.99	765--354.13;62--1.66	765--363.29	839--391.15	764--183.43	764--299.95;66--1.62	765--609.34;67--1.00	839--498.74	765--540.85	768--375.94	369--113.89;177--463.96;170--8.41	768--272.48	763--464.77	768--169.51	334--90.60;331--258.17;70--1.69	765--174.19	765--404.46	765--306.60	765--393.90	765--257.82	777--627.76;18--2.00
ST4.03ch08:48520319-48520999__PGSC0003DMG400017061	96	602--216.29	601--206.91	604--235.71	604--200.76	642--288.35	333--24.37;137--2.05;63--2.76	392--20.31;136--3.87	346--18.45;231--2.50	288--28.31;102--1.00	481--233.25;77--28.00	642--158.73	601--161.82	605--106.30;35--2.00	643--124.57	606--268.76	603--187.90	518--109.22;77--49.77	604--141.24	608--181.85;54--1.00	605--125.28	605--208.70;14--2.00	604--152.39	605--24.01	680--215.52	523--108.06;77--101.01	680--325.32	605--57.42	517--177.28;77--41.96	605--141.71;39--2.00	601--225.89	601--178.97;52--2.96	647--70.72	608--152.03	680--251.74	606--178.66;46--1.00	522--380.04;74--43.95;37--1.65	513--150.42;77--53.04	410--72.88;109--7.50;68--2.00	601--94.39	602--152.43	537--65.83;68--9.85	519--91.10;63--3.21	602--45.15	555--170.29;77--72.96	608--135.56	507--169.91;80--134.72	601--144.56	680--326.69
ST4.03ch08:48527597-48528445__PGSC0003DMG400017060	96	640--154.47;125--5.97	827--137.15	771--130.26	762--112.53	795--174.41	390--89.11;376--54.27	755--61.08	771--61.29	768--57.60	766--138.25	762--307.87	769--164.38	769--171.47	764--171.01	649--378.33;107--4.23	765--156.36	772--216.53	656--132.32;107--3.48	848--182.42	772--245.05	781--175.02	771--100.48	769--65.60	768--202.51	766--219.93	765--382.16	380--246.52;343--62.77	805--141.13	763--274.66	766--283.25	768--249.78	754--123.14	834--142.93	778--255.24;43--1.00	769--298.60	768--216.18	782--142.76	755--396.45	691--226.42	769--215.87	768--132.52	764--151.82	750--165.49	768--105.37	817--141.26	768--129.76	773--175.53	768--331.98
ST4.03ch08:48554132-48554512__PGSC0003DMG400009307	96	380--191.86	380--210.59	380--184.83	380--143.80	380--274.23	336--19.93;18--1.00	200--47.74;71--23.20	260--30.39;70--11.26;20--1.00	377--26.89	380--135.85	380--384.19	380--303.92	380--192.80	380--155.45	380--280.38	380--196.96	380--262.41	380--192.87	380--189.30	380--176.99	380--234.28	378--133.65	378--14.59	380--221.88	380--372.24	380--435.92	380--111.98	380--130.99	380--129.36	380--317.36	380--469.15	380--226.01	380--170.92	380--294.71	380--297.38	380--164.71	380--238.37	380--172.94	380--205.22	380--320.04	380--140.15	380--116.99	380--119.14	380--286.93	380--203.25	380--381.41	380--84.42	380--308.29
ST4.03ch08:48578119-48578415__RDC0001NLR0199	96	213--221.71	223--243.05	215--304.63	214--396.59	252--385.39	211--33.09	206--6.92	214--33.11	215--79.23	215--354.82	223--869.76	223--184.71	212--105.08	213--177.93	216--867.66	214--909.19	215--1758.18;46--1.00	217--642.83	214--877.79	215--537.13	219--1551.00	214--374.04	215--24.55	212--362.05	223--405.04	214--705.46	214--479.37	212--313.67	211--24.54	214--482.31	296--489.29	287--266.46	215--572.16	214--202.72	218--561.16	215--962.48	214--644.88	211--18.55	214--226.75;20--2.00	214--553.89	212--22.73	212--29.04	217--59.59;44--1.00	245--929.16	214--517.92;63--1.00	215--895.35	194--22.34	225--444.37
ST4.03ch08:48582905-48583795__PGSC0003DMG402009305	96	814--451.64	813--357.18	812--370.62	816--365.83	826--730.97	773--70.11	761--59.19;20--1.00	817--80.63	763--99.93;48--2.96	819--385.52	813--846.06	813--630.67	813--374.21;64--1.00	814--286.49	815--716.46	814--458.51	816--406.10	784--296.62	814--405.45	814--408.53	813--499.68	813--378.04	784--60.59	814--256.14	890--800.74	814--598.10	811--298.95	816--325.31	812--448.43	815--651.10	814--627.70	812--365.87	814--512.28	813--532.86;61--1.00	817--660.89	890--502.30	816--623.54	773--147.45	812--425.15	813--715.14	811--274.50	816--146.24	814--317.48	815--680.20	825--549.51	817--685.16	850--164.01	811--741.29
ST4.03ch08:48590336-48591190__PGSC0003DMG401009305	96	830--742.42	779--701.07	780--660.39;43--2.00	784--776.16;47--1.00	854--1288.00	785--95.38	772--81.48	774--116.80	788--113.57	774--550.56	775--1381.87;23--2.00	854--508.11	801--599.63	774--281.90	776--705.33;44--1.00	774--600.59	774--543.61;75--5.73	774--388.00	785--451.57	779--508.43	854--549.49	774--360.45	782--75.80	776--367.56;75--3.05	854--1612.10	774--671.23;14--1.00	777--551.68	774--349.30	788--1205.83;3--1.00	785--1051.72;44--1.00	776--635.36	774--247.68	773--984.08	785--919.94	774--797.93	854--537.74	773--1062.50;44--1.00	771--101.02;67--2.00	775--349.86	854--843.43	774--1402.64	772--108.99	774--1078.39	773--924.00	789--800.70;50--1.00	854--1134.56	774--457.18	776--869.24
ST4.03ch08:48599318-48600169__PGSC0003DMG400009324	96	773--429.44;4--1.00	772--400.08	773--422.19	774--326.35	851--464.24	774--503.35	772--485.66	785--260.08	806--191.68	774--263.72	784--414.57	783--195.38	851--219.93	810--290.68	809--448.79	798--247.53	841--310.05	774--180.43	782--343.46	780--311.04	824--268.86	774--136.97	772--60.09	784--185.82	776--208.96	775--310.81	803--228.07	776--270.97	773--302.89;64--1.69	774--339.57	775--302.03;39--1.00	773--151.36	784--331.70;64--1.00	775--271.50	775--232.35	775--387.17	779--306.73	833--359.91	851--192.70	773--295.04	774--248.93	821--362.62	775--321.85	775--149.06	783--234.50	812--248.50	772--196.65	776--308.33
ST4.03ch08:52398921-52399658__PGSC0003DMG400004756	96	363--113.21	371--99.30;197--3.05;142--1.18	392--90.84;161--2.43	291--135.45	376--108.88;98--1.00;90--5.27;69--1.00	363--114.72;149--1.22;54--1.00	303--38.13	302--45.94;81--1.00	371--72.21	363--116.99;212--3.01	578--127.41;128--2.01	363--86.66;101--1.00;39--1.00	464--83.11;135--1.14	303--107.37;87--3.37	367--222.03;82--1.00	329--118.65	330--187.34;150--2.93	387--62.20	368--142.99	306--192.96;101--1.00;82--1.84;81--1.00	395--183.26;63--1.00;43--2.00	303--125.05	102--4.29;85--98.21	297--136.33;110--1.81	330--123.06;107--2.11;81--1.00	385--118.59;178--1.13	303--105.59;96--1.71	390--106.77;99--2.46;60--1.00	392--113.92;238--1.75	302--170.95;88--1.00	462--101.29;49--2.00	388--61.89;101--1.00	308--174.72;68--1.00;60--2.90	472--116.00;111--1.82;88--1.00	327--131.46	330--143.04	299--161.18	390--141.89	513--62.78;115--1.47;62--1.00	300--164.89;64--1.00	303--170.09;123--2.73;75--1.99;54--2.00;52--1.62	386--114.48;73--1.00;67--2.34	344--135.69;208--3.37	303--110.23;102--1.66;48--2.00	303--138.02	414--120.16;253--1.62	399--77.20;101--1.00;81--1.00	371--153.28;24--1.00
ST4.03ch08:53721424-53721822__RDC0001NLR0202	96	398--87.94	398--98.92	394--82.75	398--68.34	398--127.21	254--1.98;82--1.00	161--1.75;67--1.67	87--2.52;72--1.60	81--1.00;65--1.00	342--96.73	398--179.77	398--51.26	285--118.82	398--63.30	398--255.18	398--99.19	398--143.99	398--70.39	291--284.91	398--149.11	373--75.55	360--134.01	207--48.22;43--1.00	322--126.92;32--2.41	398--82.85	398--146.13	339--99.88;46--1.13	317--166.70;51--1.00	313--114.22	398--141.77	296--207.19	398--51.27	333--131.69	398--97.94	397--136.19	337--152.70	398--77.77	398--111.46	398--104.79	398--111.39	375--100.95	313--93.81	398--152.71	398--45.63	280--78.95;41--1.00	398--72.22	383--101.31	332--144.84;47--1.00
ST4.03ch08:703750-704616__PGSC0003DMG400012472	96	460--12.85;188--1.74;126--15.18	688--7.72;141--12.56	416--10.25;188--8.28;101--1.00;87--1.00	640--10.10;188--1.41	496--13.02;129--1.98;116--7.51	497--73.14;134--50.90;55--1.00;37--1.00	437--22.10;170--61.41	419--48.11;146--53.71;59--1.00	472--79.61;140--60.45	631--5.63	514--13.25;80--50.01	439--8.03;166--10.08	787--10.79;12--1.08	387--7.83;138--22.89	743--14.60	625--8.95;77--1.00	463--16.22;184--12.91	405--4.67;80--22.23;68--1.00	399--7.45;129--1.36;95--32.69;62--1.00	623--35.70;2--1.00	451--13.93;156--29.30;59--2.83	354--5.59;141--9.94;77--1.00;54--1.00	101--1.00;88--5.20;79--1.00;57--2.79	433--8.64;135--16.87;19--1.00	412--9.92;130--1.76;127--12.35	539--11.44;101--1.72;69--26.49;28--1.00	419--5.36;81--19.46;54--1.00	621--12.18	541--16.40;100--1.00;94--9.16	632--36.61	630--15.46;112--1.46	622--7.98	625--14.92;171--1.16;2--1.00	392--9.21;179--8.97;70--1.00	671--9.95;142--2.00	506--8.88;114--18.27;39--1.00	405--7.07;128--1.57;79--14.49;72--2.00	446--12.21;168--11.07	412--9.21;225--7.54	464--9.15;128--13.73	743--15.59	494--5.22;105--14.30;101--1.00;27--1.26	478--10.32;193--13.76;92--1.91	248--3.69;162--2.12;79--13.29;67--1.00	454--16.97;145--14.63;122--4.02	659--29.46	398--11.46;127--10.88	535--9.18;79--17.46;66--1.00
ST4.03ch08:717689-718558__PGSC0003DMG400012471	96	782--50.36	719--52.04;54--1.00	824--43.13	758--65.33	778--74.77	577--13.36;276--259.00	869--103.32	663--94.80	603--122.19;201--2.29	596--36.59;86--4.45;7--1.00	852--71.03	841--24.15	724--68.44;100--1.62	729--15.50	824--86.92	848--37.91	850--51.61	585--15.35;253--53.51	839--55.62	851--49.76	734--70.14	737--35.39	371--4.33;228--26.52	841--29.83	835--34.49;2--1.00	847--41.47	724--42.28;107--3.98	861--24.89	844--43.84	841--32.85	869--47.00	728--27.04;22--1.00	723--74.02;39--1.00	577--12.12;239--66.75	820--24.86;17--1.00	721--38.76	844--31.35	867--48.15	839--11.45	724--72.76	826--41.23;17--2.24	869--35.79	750--59.29;4--1.00	727--32.20	766--53.44;65--1.00	723--25.84;82--1.00	836--26.40	722--71.49
ST4.03ch08:722064-722927__PGSC0003DMG400012470	96	629--107.56;155--2.45	618--70.03;59--1.59	576--95.72;82--1.63	566--89.32	580--101.58;145--1.23	599--223.92;103--2.78	636--143.16	605--181.06	653--278.55	283--3.06;263--149.34	579--186.34;139--1.45	695--41.45;103--1.44	830--81.50	583--63.89;109--1.83;69--1.00	829--146.62;20--1.15	581--104.98	636--202.26;37--1.00	396--91.38;220--5.40	712--124.06;3--1.00	646--150.15;105--2.79;20--2.00	577--262.70	572--102.01	227--49.62;60--4.27	641--97.20;101--1.00;43--1.19	565--98.61	564--152.36;130--2.27	634--105.99;91--1.04	601--138.15;168--1.52	653--139.99;171--1.35	643--153.11;49--1.76	835--114.32	577--103.99;48--1.00	454--226.05;193--5.01;120--16.14	784--90.10	840--80.89	673--136.32;2--2.00	563--104.01;101--1.00;14--1.00	609--120.24;223--2.48	308--16.85;261--149.65	345--12.80;275--268.42;119--1.47	660--108.51;95--2.27	676--71.43	747--96.18;18--2.00	248--146.62;143--5.97;110--3.89;55--1.00	728--94.47	564--66.87;128--1.21;76--1.00	564--80.51	728--118.29;70--1.91
ST4.03ch08:745060-745908__RDC0001NLR0178	96	575--65.21;208--1.60	647--36.44;151--1.66	580--55.48;139--2.28	570--54.74	621--42.78;69--1.00;26--1.00	587--36.40	602--45.14;75--2.44	625--41.46;105--4.69	386--76.93;222--13.50	425--35.45;181--37.76	623--63.13;179--2.22	437--18.72;173--17.34	612--50.62;52--1.00	669--25.20	780--64.55	562--48.10;61--1.00;55--2.00;21--2.00	612--75.84;102--1.00	576--25.14	611--69.41;56--1.29	652--43.09;70--1.00	451--33.20;173--60.59;79--1.00	586--33.61;101--1.00	351--15.50;168--2.45	645--38.86;168--2.49	672--43.92;100--1.35	784--38.43	564--61.11	565--63.38;98--1.00;22--3.77	730--55.46	644--73.18;50--1.00	647--60.71;160--5.60	634--33.40;4--2.00	576--59.68;235--1.96	691--40.48;126--1.47	687--53.09;50--2.04	564--36.12	807--33.35	646--35.93	615--32.01	824--36.02	767--33.77	624--37.85;42--1.00	726--35.48;47--1.00	635--34.07	601--52.97;34--2.00	640--18.37;18--1.00	562--37.74;101--1.00	565--38.96;101--1.00
ST4.03ch08:755067-755900__RDC0001NLR0179	96	719--28.37	793--18.27	592--22.23;85--1.81	667--26.57;119--2.10	568--32.27;238--3.85	387--86.20;258--101.41;129--4.40	420--80.26;184--53.86	405--59.65;215--60.27;125--2.22	391--134.28;243--101.70;145--17.40	726--19.70	707--40.19;58--1.00	590--34.55;109--3.72;22--1.00	811--43.23	594--29.82;122--3.38;51--1.00	805--54.30	600--29.42;89--3.70	707--44.76;87--1.00	721--15.71	577--35.30;91--2.65;49--1.00	610--44.43;106--5.91	573--80.18;109--1.51	711--25.10	298--1.80;162--18.20	723--23.49	717--16.66	568--48.54;91--3.08	706--25.68	610--46.30;73--2.90	822--52.17	706--57.16	616--60.50;101--3.72	706--19.31	590--41.08;126--2.28;7--1.00	568--39.60;182--1.60	718--58.77;41--1.63	501--7.53;244--62.49	422--36.04;281--4.09	487--11.13;215--47.62	706--24.63	575--7.69;184--61.48	712--44.20	710--16.57	811--43.01	791--12.78	716--47.74	368--25.66;199--3.32;62--1.00	719--25.26	580--32.01;136--1.25
ST4.03ch08:775724-776596__PGSC0003DMG400012466	96	858--89.81	759--89.33;90--3.32	805--105.80;59--2.29	758--90.04;2--1.00	751--110.35;44--1.00	660--68.42;93--2.52	829--57.57	817--49.29	616--36.57;122--446.93;30--2.83	743--92.36;76--1.30	857--147.78	851--72.61	858--88.76	746--34.54;32--1.94	858--208.58	872--81.94	851--147.08	767--69.47	742--146.14;83--1.00	844--84.82	850--112.61	788--91.19;22--1.00	378--18.69;224--35.95;120--1.59	844--70.82	847--74.06	859--106.49	853--85.24	850--81.93	857--122.95	752--107.14	857--80.90	852--57.75	845--95.62	858--61.07	855--95.16	797--96.78;45--2.27	745--101.75;79--2.23	816--73.56;33--2.00	844--47.09	844--68.16	854--71.45	850--71.78	850--143.70	844--70.00	872--73.86	870--66.90	845--67.65	859--87.28
ST4.03ch08:802510-803322__PGSC0003DMG400002271	94	582--10.88;83--2.89	275--5.29;226--6.07;116--2.39;68--1.63	566--7.87;40--1.00;31--2.00	314--6.83;132--13.92;78--1.00;50--1.00;42--1.00	473--10.10;8--1.00	182--4.93;172--112.51;133--9.05;59--1.42	252--11.77;213--117.69	306--8.38;171--90.54;56--1.00	270--7.98;162--223.10	446--6.52;206--3.56	253--3.50;201--7.60;130--1.26;104--1.27	293--4.48;205--2.54;42--2.00;12--1.00	677--10.31;60--1.07	119--3.18;104--1.67;101--1.95;90--2.00;89--1.00	535--15.01;94--3.04	324--3.37;235--3.11;81--1.80	454--7.84;117--2.04;101--4.18;69--1.00	546--4.28	462--8.66;163--1.47;61--4.75	515--10.48;98--4.37;34--2.00;8--2.88	254--3.02;229--7.55;102--5.50	254--4.15;127--1.35;84--1.00;58--13.50	79--1.00;64--2.00	679--5.62;91--2.66	387--8.75;89--3.30;46--2.00;6--1.00	565--12.98;88--1.86	544--8.79;58--1.00	249--4.53;229--8.95;84--2.00	549--12.50;110--1.63;8--2.12	254--5.63;226--4.25;97--1.75	224--7.33;222--13.08;104--4.78;95--2.32	424--4.01;67--1.00;57--2.00	434--10.91;90--1.94;8--3.00	351--9.12;120--1.91;106--8.42	584--7.90;70--1.99;30--1.00	423--3.83;93--2.83	218--8.28;175--6.70;105--3.23;42--1.00;8--1.00	251--7.72;172--5.91;75--2.05;64--2.00	282--3.31;280--5.30;102--1.71;8--3.00	577--5.51;100--1.00	247--8.05;224--3.04;101--5.71	471--3.83;70--1.91	691--6.48;58--3.38	216--2.81;173--2.14;125--3.68	374--9.64;266--5.74;101--1.94	206--4.84;118--5.14;69--1.00;51--1.00;47--2.00	470--8.37;101--2.12	487--10.49;93--5.10;90--1.00
ST4.03ch08:808431-809180__PGSC0003DMG400002278	96	644--27.86	502--17.69;70--1.00;17--2.00	416--8.54;136--41.55	500--28.81;65--1.63	537--25.51;69--1.00	100--77.07;65--2.23;64--4.44;37--1.00	236--51.98;113--3.46;42--1.00	236--47.25;93--1.00;92--1.85;56--1.00	134--55.55;99--5.13;36--1.78	231--1.59;152--7.07;104--1.12;100--121.65;69--1.00	101--126.34;83--3.35	525--17.71;100--59.96	500--27.46;59--1.00	100--24.89;44--2.00	644--59.65;58--2.95	177--1.63;136--75.87;130--6.17	644--30.31	371--5.03;100--39.30	446--8.71;136--88.76	357--12.20;100--133.24;66--2.00	196--5.18;115--128.50;97--5.55;95--6.43	394--17.28;95--4.48	100--23.78;86--1.51;76--1.00;69--1.00;69--1.00	500--14.48;99--1.70;30--1.00	416--9.53;136--75.25;69--1.00	500--22.41;185--4.65	645--26.80	140--1.23;101--2.15;100--100.28	569--26.38	100--162.30;88--4.18;77--1.00	644--18.96	376--5.28;101--50.41	503--36.05;125--1.34	100--54.94;68--1.00;64--1.00;45--1.00	501--4.52;136--83.26	221--3.77;100--109.17;90--3.96;69--1.00	325--28.39;117--4.16;77--6.65	500--34.82;64--2.00	175--1.39;132--38.99;75--2.00	255--3.55;106--4.43;100--75.31;83--3.08	116--1.28;114--6.52;100--44.78;94--1.00	500--20.94;139--3.17	644--23.08;58--5.31	393--4.90;136--49.26;105--2.28	147--42.14;136--60.46;136--1.88	501--26.28;106--2.63	500--5.13;135--66.79	511--32.16;71--1.94
ST4.03ch08:820614-821488__PGSC0003DMG400002277	96	453--19.64;146--1.82;104--14.47	448--16.23;200--2.29;109--8.71	458--16.91;106--14.28;98--1.69	455--19.73;294--8.23	452--18.49;185--2.24;175--11.39	457--10.26;264--4.68;111--7.43	380--10.73;251--5.19;101--11.12;101--13.39	453--17.27;380--7.03	435--13.90;174--2.60;166--9.25	452--9.41;224--6.88;12--1.00	331--21.01;85--1.00;2--2.00	452--34.79;269--16.17	354--13.06;171--1.76;140--3.27	392--3.59	452--31.87;309--9.13;30--1.23	452--9.60;174--2.28;61--1.00	452--21.98;151--21.19;150--3.99	452--5.25;109--12.81;98--1.00;38--1.00	452--15.01;106--15.94;15--1.00	452--15.64;188--5.78;111--1.50	452--10.22;65--2.20;16--2.00	448--4.14;104--6.43	218--2.48;115--1.54;44--1.00	452--8.51;170--1.54;108--5.30	452--10.60;106--5.51	452--16.42;123--28.67;25--1.24	452--17.97;254--11.80	245--17.59;99--2.34;10--1.20	373--20.95;88--1.00;49--1.04	447--17.04;101--1.00;10--1.00	447--11.97;114--13.45;11--1.00	452--8.76;70--1.00;40--1.00	452--18.15;212--5.76;76--1.00;31--3.16	402--7.29;94--1.16	362--9.74;94--3.15;26--1.62	448--12.99;336--4.59	452--10.23;114--5.96	252--9.67;171--7.15;104--6.75;24--2.00	325--5.30;161--2.72;78--1.00;22--1.00	452--7.70;104--4.08	447--6.99;178--1.60;49--2.37;47--1.00	365--9.45;288--1.88;66--1.00;54--2.00	452--17.23;232--6.16	219--4.07;214--4.33;118--1.71;73--1.00;30--1.00;14--1.93	447--33.58;348--12.84	447--18.13;274--6.17;85--2.86	452--7.08;262--4.69	482--12.60;128--1.62;106--12.86
ST4.03ch08:827561-828163__PGSC0003DMG400002276	96	562--22.75	571--47.20	565--25.55	573--43.17	565--45.06	392--115.63;137--99.09	392--116.09;139--19.47	404--97.67;141--50.09	433--70.40;144--91.65	574--17.97	565--37.52	565--16.61	565--27.31	565--10.73	565--43.31	562--19.18	562--29.75	319--3.55;249--15.33	304--4.25;241--30.63	562--33.91	346--52.13;158--12.80	287--2.46;247--26.99	398--6.05;95--1.00	572--15.19	574--21.74	562--14.92	562--24.78	288--35.26;142--1.19	575--37.48	565--34.32	307--9.83;221--38.92	574--18.44	574--33.83	307--8.58;232--28.49	574--32.53	297--43.09;207--6.04	565--24.89	594--28.60	565--13.29	572--21.22	565--19.08	562--20.54	565--30.06	304--6.49;232--28.22	565--31.49	565--23.84	565--23.76	565--30.41
ST4.03ch08:8467676-8468527__PGSC0003DMG400013721	96	534--10.22;214--142.71	554--11.75;276--195.83	383--132.31;318--12.38	772--50.13	776--114.12	192--36.26;140--10.23;92--1.28;54--1.00;33--8.94;26--6.42	189--55.71;144--1.83;99--4.23;33--3.00	191--47.07;108--1.63;97--1.97;61--4.05	208--43.96;53--7.28;46--3.00;33--2.00	356--5.21;197--198.28;73--7.08;19--1.89	774--225.41	339--7.37;296--127.32;59--1.00	825--103.48	787--53.33;62--1.00	789--149.66	536--9.38;204--265.81;59--1.00	851--171.15	362--14.62;196--305.64;157--14.59;51--1.31	199--66.20;55--1.00	839--122.20	838--244.28	345--4.67;224--164.20;186--9.68	379--44.35;239--3.00	331--5.05;219--85.74;207--6.86	851--120.21	313--6.22;293--130.15;186--5.06	851--142.65	600--149.26;247--17.06	425--138.98;293--13.92;41--2.00	851--126.14	851--169.26	771--63.64	770--152.87	851--110.11	790--90.21	770--111.99	762--34.26	622--85.83;137--12.64;14--3.43	851--95.01	851--128.27	393--153.79;373--10.80	535--15.81;276--259.41	844--149.98	292--86.10;158--4.44;65--1.92;57--2.00;26--1.00	851--114.37	314--4.25;217--127.63;131--5.38;35--1.00	835--78.06	851--109.89
ST4.03ch08:859762-860598__PGSC0003DMG400002275	96	465--41.38;229--6.59;52--1.69	773--25.08	465--31.28;322--5.38	715--24.75	465--42.52;341--7.04	236--10.04;192--715.54;175--25.91;45--1.00	242--30.92;199--373.48;160--49.99	426--160.60;154--38.63	404--210.39;182--51.09	388--14.23;217--9.47	465--18.02;214--7.22	438--11.02;188--5.48	471--20.29;232--11.91;26--1.00	298--6.45;168--2.42;166--7.90	808--25.87	703--8.48	808--14.12	460--8.70;192--10.52;9--1.00	703--17.04;39--1.05	416--18.94;272--9.27;66--2.36;21--1.00	469--11.95;328--3.66	258--5.24;203--21.45;183--6.09	224--2.69;111--1.64;102--1.80	825--10.97	477--10.43;201--7.02	465--20.84;341--10.57	442--16.00;170--3.42;102--8.36	186--8.41;180--5.44;123--1.37;45--1.00	448--26.12;237--5.99	714--10.17	388--18.10;305--11.73	703--11.01	604--13.88;204--12.03	808--6.58	465--14.30;160--4.58;54--1.96	475--8.52;300--3.40	416--12.90;236--8.38;8--1.00	444--17.73;275--9.00;15--2.00	282--3.49;207--7.07;144--4.81;105--1.00	703--11.98;24--1.00	382--14.14;317--4.20	808--8.39	808--14.70	465--10.77;156--7.35;58--7.14	808--13.96	459--11.38;236--6.35	808--8.47	465--18.64;337--8.14
ST4.03ch09:13313446-13314309__PGSC0003DMG400026573	96	494--25.99;194--4.45;37--1.00	492--29.01;256--5.16	492--25.89;134--2.35;112--2.97;2--1.00	492--36.46;123--6.41;81--2.67	570--45.09;173--3.09	304--10.29;274--61.11;167--2.49	332--8.76;241--19.65;52--1.00;42--1.60;33--1.00	588--18.66;153--2.14;13--1.00	423--20.65;218--11.14;29--1.00	508--11.02;263--35.36;36--1.00	315--8.83;247--71.47;162--3.67;11--1.00	368--17.91;349--4.52	368--20.01;178--13.70;76--2.71;68--1.00;64--1.00	502--22.97;272--3.14	495--45.73;218--1.68;31--1.00	492--15.33;274--2.54	515--13.39;218--9.06;11--1.00	359--11.20;120--1.42;47--1.00	492--28.38;208--12.27	762--19.13	553--37.29;160--1.46;14--1.00	241--14.72;234--19.25;132--1.48	201--4.26;103--1.63	653--16.45;99--1.55;20--1.00	797--19.33	577--32.45;199--2.03	583--28.62;168--1.79;73--3.34	553--17.36;142--1.59;48--1.00;36--1.00	643--12.50;128--2.26	549--38.06;229--2.39	498--22.89;169--1.13;76--2.79	250--9.56;222--17.70;103--1.47;50--2.00	247--42.76;244--8.30;233--18.50	400--7.33;235--20.08;109--3.18	495--31.81;298--3.99	492--21.13;123--3.72;38--2.00;10--1.00	246--5.89;201--15.51;136--1.49;64--3.17	789--15.50;11--2.00	496--25.32;227--4.82	491--16.34;152--6.16;39--1.46	343--30.31;298--7.52;120--4.35;51--1.43	494--29.70;203--5.33	851--20.77	342--13.72;202--52.17;86--3.12;67--1.00	501--11.16;286--8.87	498--11.67;190--36.88	336--8.71;212--29.04;187--17.95	282--28.12;234--5.35;201--39.29;28--2.00
ST4.03ch09:15393244-15394074__PGSC0003DMG400019913	96	601--563.08;36--2.25	653--403.22;45--2.38	616--670.84	605--524.63;36--1.39	669--552.42;97--1.07	608--54.95;39--2.00	640--61.95	586--41.91	643--69.06	665--523.25;51--1.00	651--931.86;66--2.00	567--357.22;69--1.99	654--486.29;30--1.00;21--1.00	597--336.37;10--1.00	684--1083.08;97--1.00;12--1.67	607--457.44	635--865.43	619--402.40;90--1.00	651--597.15;7--1.00	519--778.40;112--4.62;101--1.00	638--815.26;92--1.00	456--664.18;79--1.00	634--90.63	611--477.39;31--3.97	651--827.73;51--1.76	605--863.46	627--484.48;11--1.00	591--615.28;43--3.74;4--1.00	644--618.82;51--1.39	711--832.36;56--1.00	757--640.17;41--2.00;16--1.94	576--444.85;68--1.00	647--708.40;78--1.00	666--615.06;69--1.78	732--558.89;33--1.64	615--680.89	592--675.17;41--1.00	637--735.73	514--495.13;88--6.12;23--1.96	619--612.32	740--647.51	590--704.71;5--1.00	669--593.17;101--1.00	614--489.76;5--2.00	619--421.34;40--1.45;26--1.00	462--401.79;121--2.48;21--1.00	450--602.59;133--4.51;12--1.00	666--722.14
ST4.03ch09:15686248-15687069__PGSC0003DMG400004413	96	778--429.59	749--268.12	750--325.77;56--1.00	682--334.13;68--1.99;56--1.00	758--384.22	693--64.61	570--123.63;69--6.35	736--110.11	704--59.61	693--265.22	793--381.89	747--117.20;14--1.00	682--437.78	694--170.28;67--1.00	756--495.67	760--362.04	639--518.23;100--1.00	681--198.54	680--323.29	733--426.16	618--750.06;75--1.89	647--112.71	617--34.85	752--295.02;50--2.00	821--413.32	749--544.06	709--312.76	797--325.96	749--568.46	795--662.81	819--574.23	751--203.01	821--397.74	742--344.80	749--330.25;7--1.00	652--391.10;138--1.58	752--448.03	772--417.19	696--285.94	750--439.16	750--679.82	750--402.93	749--288.58	588--212.47	816--278.57	682--221.91	744--212.27	699--477.17;17--1.00
ST4.03ch09:20270283-20271137__RDC0001NLR0211	96	99--3.02;96--6.39;86--1.00	177--1.13;144--7.44;71--3.49	239--10.54;162--1.87;49--2.00	347--4.74	220--8.06;93--1.44	455--4.02	220--4.29;57--1.00;24--2.00	109--3.06;69--4.96;56--1.00	82--1.00	121--1.02;101--1.00;87--6.57;38--1.00	216--3.77;101--2.50	142--3.17;77--1.78;57--2.00	237--5.89;55--1.00	88--4.61;66--1.00	121--4.59;117--1.39	220--4.21;93--1.00	214--7.37;76--1.00;67--1.00;7--1.00	141--6.26;71--3.52;16--1.00	90--6.88	317--3.60	134--2.87;121--12.67;12--1.00	191--12.53	81--1.00;80--1.96	100--3.58;89--4.73;79--1.00	146--1.16;90--4.73;66--2.77	253--7.17	229--4.69;56--1.00;8--1.00	243--2.31;96--6.07;52--1.33	363--3.72;82--1.00;42--1.00	221--3.42	312--3.87;95--1.41;89--1.91;65--1.00;26--1.69	123--2.17;64--1.00	90--9.01;53--1.00;5--1.00	104--6.89;101--1.00;65--1.00;18--1.00	225--3.87;92--2.49;62--1.00;52--1.00	113--2.18;89--16.83;53--1.00	322--2.15;108--3.65	124--4.02;89--10.07	395--5.23;14--1.00	212--3.16	181--3.79;124--4.16;6--1.00	220--6.11	117--5.61	181--1.45;111--8.85;103--1.93	250--4.87	152--39.49;90--4.51;78--1.00;57--1.00;39--1.00	117--6.83;112--2.25	236--6.08;95--1.34;47--1.66
ST4.03ch09:2075547-2075918__PGSC0003DMG400042556	96	71--92.13;64--1.38	371--239.16	371--124.86	371--91.25	299--12.98;71--347.61	173--8.72;53--1.00	371--74.24	371--17.70	371--25.33	371--192.99	241--15.52;89--4.78	371--118.68	175--1.59;71--38.80;9--1.00	371--243.99	371--449.44	371--101.83	371--488.58	371--79.14	371--291.43	246--31.78;85--1.00;21--1.81;2--1.00	371--324.70	371--59.97	101--2.54;84--2.15;71--1.86	371--221.08	371--452.24	371--332.61	371--197.80	121--1.21;78--1.00;71--37.77	371--142.37	371--279.21	371--132.46	371--82.28	371--307.57	371--316.77	97--1.00;71--16.24	371--232.39	371--243.80	371--611.50	371--279.96	371--424.19	119--16.98;25--2.00	371--286.82	371--221.05	371--167.25	371--211.35	84--2.45;69--7.52	371--98.77	371--254.77
ST4.03ch09:27732960-27733139__PGSC0003DMG400043186	96	109--631.65	109--635.60	158--539.58	112--692.82	133--930.06	179--1557.27	179--1051.12	109--1699.00	115--1515.32	179--208.21	109--943.45;1--2.00	109--368.84	109--455.28	109--155.57	112--1300.57	113--489.53	154--397.11;6--1.00	109--573.68	112--1908.04	115--900.79	109--687.89	132--366.29	115--143.02	109--557.50;34--1.00	179--251.29	179--687.37	109--409.71	115--371.54	109--631.74	109--427.06	109--855.09	179--269.30	109--556.51	109--336.05	154--446.68	109--812.47	110--629.18	109--429.71	108--256.18	113--189.82;41--1.00	109--448.42	111--416.18	126--584.75	109--425.30	109--691.61	115--222.43	109--445.50	144--682.49
ST4.03ch09:29500314-29500925__PGSC0003DMG400018907	96	393--25.22;34--5.62	315--6.66	391--14.81;49--1.98	263--18.14;37--2.76	423--18.78	351--9.35	382--2.65;81--1.00	234--6.44;84--3.23	181--3.83;69--4.70	265--32.69;47--2.00;36--1.75	207--18.51;52--1.00	311--5.47	351--24.66;32--1.84	311--25.71;54--1.00	315--18.05	385--34.81;33--1.82	314--22.11;70--1.00	258--14.75;55--2.09	265--24.84	316--47.22;67--1.06;32--1.84	431--41.44;32--5.47	262--16.44;100--1.00	207--5.56;59--1.00;36--1.75	480--17.08;35--1.00	240--20.18;69--1.99	258--37.57;50--2.00;33--2.70;3--1.00	316--32.71;36--1.89	311--26.06;80--1.00	258--66.03;49--5.27	320--48.99;81--4.06	311--16.50	218--6.74;72--1.00;70--1.00;69--3.00	419--29.55;29--2.00	314--23.99	311--10.27;32--3.19	207--19.27;69--1.81;32--1.00	378--40.56;84--1.00	366--25.48;29--2.00	219--22.41;69--1.55;65--1.83;29--1.00	346--12.18;70--1.61	311--16.68;55--1.95	258--32.71;96--1.00;22--1.00	262--33.11;5--1.00	64--1.00;51--10.76	393--28.29;34--2.88	311--15.36;77--1.00	311--21.85;86--1.00	236--6.17;71--2.86;70--1.60
ST4.03ch09:35465314-35466049__RDC0001NLR0212	96	734--31.86	709--29.50	542--40.28;189--4.12	642--24.98	719--28.84	735--1319.29	735--1230.63	713--888.94	663--787.44;9--1.00	302--5.92;206--44.03;190--5.82	683--61.61;38--1.00	402--25.72;312--13.46	507--29.70;190--9.53	679--16.38	394--118.98;299--9.70	470--35.94;190--7.99;57--1.00	729--32.11	661--18.23	679--28.47	661--38.97;14--1.00	402--15.26;265--9.09	507--55.10;62--2.13	173--15.98;141--2.41;132--2.46	735--19.39	407--41.90;230--20.14	719--33.61	680--31.69	368--27.39;346--8.21	679--17.72	544--34.00;190--18.08	694--36.80	710--32.04	735--77.17	380--48.22;287--13.28	679--16.10	666--47.94	287--8.60;276--113.29;60--1.00	480--159.91;190--11.08	319--68.50;261--31.12	717--32.24	396--176.31;232--21.80	385--119.66;303--17.59	402--177.18;264--13.82	488--53.81;190--5.08	735--33.79	686--242.08	680--27.41	679--81.53;17--1.00
ST4.03ch09:43633213-43633980__PGSC0003DMG400017666	96	767--3428.78	767--3157.18	767--3130.09	767--3159.95	767--4066.04	767--150.90	767--128.90	767--76.46	404--68.18;310--6.65;34--20.06	767--1549.84	767--3725.24	767--1798.44	767--2875.62	767--2429.20	767--3806.39	767--2291.42	767--2716.92	767--1614.34	767--3111.25	767--3122.68	767--2919.51	767--2212.53	767--634.35	767--3186.38	767--2220.22	767--4576.82	767--2097.03	767--2627.68	767--3425.02	767--4382.22	767--4481.68	767--1343.96	767--3229.81	767--2736.11	767--3465.68	767--2835.38	767--2831.79	767--3664.91	767--2665.42	767--2506.61	767--2319.90	767--3542.75	767--2210.05	767--2370.79	767--3243.23	767--2820.44	767--2503.27	767--3991.71
ST4.03ch09:45529908-45530740__PGSC0003DMG400018954	96	467--164.01;277--1598.83	467--125.27;317--916.40	467--136.57;292--1095.51;11--1.00	467--113.53;317--1136.73	467--138.08;295--1467.15	378--13.50;232--45.35;40--1.00	323--6.22;210--8.17	225--16.74;210--3.40;107--3.10	244--10.98;177--4.71;167--3.60	437--166.26;281--1118.65;26--1.00	467--292.30;285--2547.68	361--224.05;267--675.67	467--186.24;267--882.75	467--145.82;317--579.65	453--249.21;317--1827.23	423--199.65;317--1078.38	416--416.01;303--1459.54	452--141.62;317--762.86	404--380.26;288--1690.20;22--1.55;20--2.00	467--282.05;278--1298.34	413--465.23;317--1521.49	467--210.06;267--762.93	301--189.91;214--130.61;103--1.60	467--171.75;317--833.38	467--243.14;317--998.91	467--276.05;317--1612.17	467--194.68;317--867.83	467--137.27;281--1217.37	437--325.26;317--1028.96;26--2.77	467--249.10;268--1350.66	467--99.27;270--1209.15	467--79.15;281--706.44	317--1002.69;229--9.94;214--567.67	429--321.98;273--650.63	467--187.98;307--645.98	467--368.05;317--869.28	423--308.51;317--900.46;40--1.00	467--419.87;317--839.00	317--612.54;220--9.08;214--366.92	467--138.22;317--896.26	467--94.88;290--1286.62	467--311.55;317--1289.50	317--486.36;277--5.63;185--174.72	401--280.23;317--724.65;25--2.00	467--388.42;275--577.39	467--129.78;317--955.49	455--165.73;317--676.69	467--300.10;313--1009.16
ST4.03ch09:46314356-46315210__PGSC0003DMG400008588	96	775--837.60	772--804.27	772--794.45	784--579.85	776--897.09	772--109.10	773--338.22;36--2.00	798--208.49	782--141.80	854--538.62	776--1180.31	809--543.57	777--708.75	772--584.48;42--2.29	834--1133.86	854--524.42	775--970.85	774--394.42	774--889.89	776--1059.68	774--1022.66	773--411.41	764--159.79	817--578.71	829--627.93	854--1014.30	772--713.29	774--647.13	849--807.75	854--973.62	775--909.86	803--470.90;19--1.00	809--698.12	780--801.66	854--656.84	773--764.81	854--697.59	829--897.58	773--712.90;47--1.85	854--659.40	789--550.96	774--920.56	772--804.83;64--1.00	819--516.63	809--739.75	773--551.76;44--1.00	781--629.57	776--930.66
ST4.03ch09:46460032-46460859__RDC0001NLR0213	96	767--489.91;35--1.69	763--392.30	764--313.51	795--409.56	799--584.32	697--48.35	736--33.29	394--38.28;155--4.25;83--1.00	345--53.39;295--2.17	764--289.48	763--759.01;12--1.00	766--262.75	766--521.62	764--272.15	799--846.08;27--1.67	767--416.62;3--1.00	799--587.72	763--285.93	763--958.55	767--607.49	827--797.15	763--329.53	584--100.79;98--1.97	799--395.59	763--535.93	827--730.09	767--425.68;13--1.00	827--344.65	763--521.57	799--776.22	763--651.54	827--257.06	763--496.68	763--418.04	763--450.82	763--394.99	764--426.28	764--590.79	763--402.74	799--506.92	784--414.36	768--424.22;43--1.05	763--528.68	799--329.81	827--404.59	764--517.73	764--359.49	789--670.57
ST4.03ch09:47147795-47148148__RDC0001NLR0214	96	341--527.27	310--754.25	286--1347.56	310--907.21	353--879.13	310--273.04	310--300.61	283--259.90	300--252.02	289--415.43	341--682.93	288--298.02	289--382.66	305--394.63	290--1355.76	286--535.85	286--782.14	283--391.99	320--822.80	289--879.37	287--1107.38	292--598.85	283--185.31	289--573.22;9--1.00	285--463.32	353--790.60	287--479.21	327--442.18	320--368.35	353--442.73	340--593.46	342--246.32	339--500.95	285--606.78	353--379.53	285--1048.50	283--482.73	287--584.59	289--402.71	336--362.73	286--214.02	290--552.93	353--304.50	288--319.44	286--430.74	288--463.31	341--248.45	327--453.65
ST4.03ch09:49175716-49176126__RDC0001NLR0215	90	135--7.51;77--1.00;53--1.00;1--3.00	135--9.45;66--1.00	151--10.34	150--4.79;63--1.00;7--1.00	230--4.33	54--1.00;33--2.00	86--1.00	.	34--2.00	150--11.77	219--10.79;2--1.00	123--2.43;113--1.83	240--11.78;123--1.60;1--1.00	141--3.58;64--2.00	199--7.61;51--1.00	167--6.01;88--1.00;81--1.00;2--1.00	220--14.19;41--1.73	227--5.74;152--1.16	204--33.68;96--1.00;15--1.00	238--17.14;160--1.17	264--17.61;68--1.00	93--3.76;50--1.00	112--1.04	182--2.57;58--1.00	236--7.36;75--1.00	133--2.50;95--2.38	249--12.51;59--1.00	169--4.46	146--3.73;53--2.00	223--20.26	232--11.27	180--3.23;9--1.00	139--4.66;79--1.84	232--5.96;74--1.00	168--3.52	143--4.74;89--1.00;69--1.00	159--7.87;57--1.00	230--6.11	159--7.74	197--5.24	232--2.58;160--38.08	241--11.35;108--2.17	410--11.08	144--5.00;95--1.16	168--7.83;95--1.82	170--6.07;109--1.38	189--1.71;149--47.74	408--3.57
ST4.03ch09:49915402-49916363__PGSC0003DMG400010287	96	710--94.58;201--539.63	710--141.84;230--304.00	710--131.84;226--437.52	710--112.93;230--360.00	710--117.68;230--617.40	710--482.91;230--24.44	467--586.89;202--534.35;190--30.50	466--650.41;204--21.03;172--270.84	443--534.08;226--33.62;188--203.94	710--128.28;230--392.06	710--276.24;230--731.06	710--105.60;230--165.91	710--191.02;230--421.18	710--70.62;163--293.88	710--224.14;230--243.27	710--165.26;230--362.49	710--274.93;230--734.86	710--131.53;173--456.84	710--316.26;230--812.63	710--188.58;229--556.48	710--396.23;227--1293.32	710--67.91;190--295.74	517--30.17;163--157.56;140--1.41;17--2.06	710--169.51;226--256.19	710--131.38;221--465.91	710--239.72;230--587.82	710--101.62;230--524.41	710--104.06;207--695.01	710--228.79;230--365.06	710--241.87;230--405.55	710--281.07;230--780.49	710--177.21;230--172.09	710--210.36;190--606.20	710--199.64;230--567.21	710--213.50;226--446.12	710--178.27;163--271.73;37--2.00	710--125.35;226--272.68	710--141.43;163--1143.37	710--133.19;230--394.16	710--159.62;226--398.76	710--166.58;226--528.02	710--200.19;190--563.37	710--167.93;226--496.82	710--138.35;163--150.48;22--2.00	710--141.91;190--559.96	710--109.58;168--406.14;52--1.87	710--83.81;190--281.16	710--264.77;230--532.98
ST4.03ch09:50919266-50919706__RDC0001NLR0217	96	400--276.68	399--85.09	400--140.26	440--128.79	427--181.73	385--44.57	397--28.71	339--18.38	322--34.65	400--66.96	397--117.88	401--60.98	400--295.88	400--56.62	440--217.13	400--86.58	440--107.88	400--55.07	440--196.63	403--89.28	397--93.08	397--63.49	323--29.38;23--1.00	440--68.92	400--116.29	433--118.67	397--62.64	396--37.20	401--191.21	404--367.47	400--89.06	395--30.59	397--102.50	440--38.31	396--37.36	397--55.58	400--108.34	401--292.63	401--238.16	400--114.72	400--156.19	400--106.13	400--250.22	400--134.74	436--133.46	397--36.91	406--86.99	435--131.66
ST4.03ch09:51066470-51066703__RDC0001NLR0218	96	164--67.63	163--33.21	163--37.01	163--51.93	163--53.72	163--67.29;64--5.00	163--13.30	163--33.09	180--25.23	163--51.91	191--122.66	155--36.68	163--43.90	181--36.29	163--113.46	227--38.36	163--32.52	163--32.88	163--62.49;59--1.44	174--62.72	167--28.12	163--13.28	148--3.99	163--15.61	176--46.03	229--33.35	163--24.02	163--56.58	163--51.32	163--37.48	163--57.47	164--45.69	163--19.31	171--75.08	163--34.47	163--32.66	168--63.07	148--20.63	183--26.54	163--33.72	163--39.47	163--49.24	154--23.12	160--17.94	168--20.60	213--13.13	163--40.31;61--2.62	228--55.63
ST4.03ch09:56990664-56991506__PGSC0003DMG400017146	96	558--220.72;195--63.27	769--219.96	526--261.24;207--63.19;28--6.25	772--163.66	553--243.11;276--62.40	192--1.93;162--4.25;144--11.05	167--1.35;143--8.51;141--7.46	140--6.26	120--15.06;119--1.18	452--127.12;198--64.59;25--1.60	553--206.69;200--77.94	524--89.02;199--34.73	671--145.45;49--1.76	539--118.71;195--21.28	460--320.86;199--121.93;35--2.91	688--122.22	566--129.82;191--76.93	454--136.73;199--40.51	670--109.25;77--1.00;38--2.00	453--187.13;200--79.31;79--1.33	566--184.66;201--117.32	445--87.02;198--67.70	422--12.26;140--20.79	566--133.88;197--57.93	451--137.04;200--53.07	472--320.70;200--67.58;55--3.16	446--136.45;200--51.36;18--1.00	454--107.13;257--48.16;43--1.00	476--224.78;199--45.23;76--2.26	442--261.64;202--77.83;74--1.47	442--230.23;198--79.79	451--154.39;200--48.78	557--184.84;197--79.29	742--139.82;33--2.52	781--136.56	671--70.36	446--210.37;199--65.41	542--341.65;200--75.48	771--131.76	679--238.55;88--2.47	486--107.20;195--68.28;42--2.76	744--154.32	442--219.85;200--49.89	452--129.66;201--42.68;62--2.76	555--167.10;263--32.73	527--155.67;198--64.22	556--205.94;191--35.11	445--176.70;230--57.06;88--2.53
ST4.03ch09:5883156-5883896__RDC0001NLR0203	95	302--35.98;135--1.69;72--1.00	374--24.15;65--1.98	306--47.45	306--31.05	332--39.70;117--1.97	82--1.77;70--1.00;69--1.00;61--1.00	144--3.27	.	147--1.01	307--53.27;82--1.00	327--97.53;139--1.12	303--42.19;69--1.00	305--55.95;54--1.00	299--13.39;59--1.00	307--172.36;63--1.98	307--89.15;148--2.43	306--41.04	351--41.53;61--1.00	429--34.68;77--1.18;69--1.94	351--33.70	375--42.13	302--41.83	141--1.28;88--2.55;64--1.77	361--24.81;191--2.74	114--8.25;57--1.00	314--63.09;286--1.65;38--1.34	361--32.46;90--3.38	305--38.50;79--3.22	304--82.02	310--124.28	316--68.60;49--2.00	306--46.06	338--70.54;90--2.43	353--60.35	305--55.53	306--70.21	288--28.69;49--1.94	378--22.04;146--2.22;7--2.00	336--41.33;101--1.84;74--1.00;52--1.31	438--36.21;130--2.09	305--42.11;61--2.00	410--20.93;92--3.32;88--2.03	372--35.39;100--1.99	306--74.41	304--20.70;83--1.00	315--44.64;161--1.43	305--54.48;110--1.84	313--53.80;67--1.93;63--1.00
ST4.03ch09:5916138-5916884__RDC0001NLR0206	95	379--123.94;197--2.05	407--145.27;125--3.35;101--2.00	549--142.03;127--2.13	697--81.22	434--170.05;204--2.46;16--1.00	259--2.25	156--3.03;54--1.00;33--2.00	244--1.95	.	382--165.48;97--3.05	746--146.35	697--56.66	454--92.43;127--2.09	522--45.88;147--1.75	497--290.47;205--4.89	382--154.61;108--4.89	435--235.51;101--1.00;52--2.21	403--121.85;226--1.85	416--161.73;121--3.18	379--185.28;177--3.25	709--116.73;4--1.00	303--121.89;95--1.00;69--1.68;59--1.69	357--12.85;157--1.92	464--88.84;188--1.87	412--106.42;79--3.16;77--3.68	746--104.34	389--140.77;294--4.08	428--145.28;156--2.62;115--4.57	393--196.22;109--1.76;94--3.19	472--154.35;57--4.84	700--127.29	437--82.50;104--3.32	400--291.02;162--2.36;93--3.75	504--182.25;175--6.17	428--171.38;280--2.98	422--174.05;247--2.45	520--94.03;131--1.18	381--223.06;190--4.38;64--10.59	488--137.13;179--2.25	704--80.02	428--82.07;282--2.82	530--127.69;154--5.17	490--126.70;155--2.41	538--87.75;34--1.85	519--78.49;85--2.40	698--77.83	433--149.01;240--5.29	746--98.56
ST4.03ch09:59378469-59379317__RDC0001NLR0219	96	776--106.76	792--89.27	780--85.02	791--85.45	792--96.68	455--23.16;96--1.00;84--2.89	283--24.19;136--12.40;89--3.06;88--1.00;67--2.43;51--1.00	279--45.95;227--4.42;63--1.00	279--15.91;136--6.30;114--3.01	846--113.18	779--154.32	772--51.97	772--63.60	796--66.67	779--117.66	782--73.27	400--19.04;138--2.43;81--1.93	543--25.02;205--76.34	772--101.45	779--68.46	772--104.39;41--1.46	776--40.47	366--3.85;192--38.93;169--15.67	792--62.87	775--75.83	779--92.17	772--35.07	792--63.27	775--120.43	848--112.04	780--119.27	775--41.01	772--92.97;42--1.00	779--54.31	792--127.37	792--53.01	781--92.35	772--70.43	784--39.12	772--88.59	772--54.69	795--85.90	782--82.07	514--15.67;229--31.66	773--42.52	789--41.70	775--80.91	772--65.52
ST4.03ch09:59395223-59395933__PGSC0003DMG402026432	96	634--216.22	634--156.80	640--172.79	637--150.19	634--288.97	285--17.92;189--8.72;97--1.00	591--18.63	280--52.64;215--7.31	313--42.74;121--3.88	637--154.23	634--103.33	634--40.15	634--65.81	634--69.83	634--118.81	634--100.07	391--70.94;209--2.73	427--46.03;119--7.55	634--69.21	634--119.67	634--172.34;20--1.00	626--36.23	437--35.86;116--3.25	634--44.58	637--143.85	634--73.32	561--97.75;53--8.74	634--88.35	634--166.83	634--165.92	634--125.40	572--64.94;59--4.66	634--113.97	634--82.25	634--249.27;58--1.00	634--58.69	634--159.06	405--144.32;225--14.69	634--53.24	634--104.51	633--104.62;63--1.00	640--166.43	634--121.03	554--21.44	634--90.42	634--34.73	634--132.99	634--77.94
ST4.03ch09:59400841-59401656__PGSC0003DMG401026432	96	749--177.93	749--126.64	750--172.38	748--181.39	750--223.85	413--14.41;119--2.00	251--31.43;205--35.89;111--2.66;64--1.00	184--11.77;164--4.78;129--35.37;56--1.00	204--19.27;136--18.44;122--1.39;113--3.53	749--45.30	748--294.74	750--98.59	750--176.34	749--278.81	768--236.56	750--207.38	748--64.29	748--70.80	386--119.76;193--5.29;101--3.32	748--68.31	749--112.46	588--155.40;121--2.72	754--73.58	751--150.11	748--255.40	759--176.17	772--55.58	815--163.63	748--160.73	748--187.56	750--209.93	748--98.99	748--183.24	748--133.01	748--188.89	750--179.86	750--147.91	748--285.57;10--3.60	749--155.96	815--142.11	767--149.29	748--327.72	749--190.70	542--58.52;162--6.81	779--149.13	750--163.96	750--123.16	750--78.00
ST4.03ch09:59407466-59408194__PGSC0003DMG400026433	96	671--1192.50	727--957.71	684--924.25	667--1072.55	675--1330.61	238--42.45;140--8.19	341--123.43;193--3.03	305--59.90;195--4.81	297--115.98;156--7.41	683--552.14	678--875.80	451--493.14;207--121.22	661--788.57	660--440.96	684--1389.99	678--978.51	467--1503.15;199--256.68	660--592.68	450--1758.35;202--243.19	455--1046.43;142--335.70	667--1052.84	669--206.90	451--316.63;190--62.24	664--735.14	678--1406.55	667--1212.79	684--889.98	666--801.98	677--1344.87	667--1089.35	668--1276.91	458--1196.77;219--150.43	664--1361.30	677--697.13	667--1443.43	668--861.18	728--1150.83	678--899.08	675--667.10	669--1003.18	686--1042.00	676--1108.23	659--782.30	449--727.57;202--108.16	676--1112.04	443--727.16;215--82.86	677--458.62	451--1497.02;213--358.70
ST4.03ch09:59417933-59422059__RDC0001NLR0220	96	761--54.92;440--18.59;91--1.00	436--12.60;400--76.89;343--24.66	760--65.06;418--11.50;48--2.00	754--67.89;259--17.00;128--4.40;40--1.00	817--74.00;433--20.38	189--11.93;128--1.30;127--3.61;100--1.00;64--2.00	290--25.43;226--7.62;120--6.28;98--24.58;69--1.00	423--9.34;331--6.40;113--19.08;52--2.00	281--17.27;140--6.60;122--5.57;106--1.44;90--2.53;14--1.00	408--69.43;338--31.19;195--9.71;120--2.11;101--1.00;74--1.00;44--1.00	774--159.25;607--33.45	824--62.24;367--5.85;180--1.97	757--105.63;374--7.21;158--5.74;53--1.00	774--142.01;607--18.14	774--138.51;628--23.84	824--100.14;328--11.30;108--4.83;48--2.00	772--56.29;294--6.17	774--55.39;154--1.63;98--1.00;81--1.00;76--1.00	420--86.89;349--57.19;317--5.50	425--46.20;349--27.45;333--15.80;220--3.23	445--108.05;349--82.31;218--19.04;154--6.46;122--2.33	766--99.68;540--9.09	600--99.95;191--10.88;120--10.64;94--2.24;44--2.98	763--104.71;343--6.87;139--2.77	630--94.63;464--9.81;96--6.91;88--1.00	758--118.37;359--8.91;242--4.86	601--58.91;170--11.52;107--8.32;83--1.00;80--1.96	754--88.23;348--13.95;54--1.74;3--1.00	772--75.33;587--6.83	774--128.79;613--22.12	774--104.17;294--7.97	645--70.80;159--21.91;122--2.70;59--1.00	630--135.50;113--69.13;99--2.15	773--85.56;608--14.77	615--123.55;187--4.60;168--21.40;160--8.96;101--2.00;79--1.00	774--116.77;327--4.41;88--2.45	762--79.89;484--9.39;125--1.70	774--128.46;373--15.94;61--2.00	774--104.17;540--6.56	756--140.03;101--1.82;76--1.00	774--62.30;348--5.54	774--168.37;588--8.36	404--90.25;349--146.83;111--1.62	629--40.50;120--2.99;104--35.19	761--85.97;205--3.62;107--5.59	772--92.72;333--14.16;45--2.00	754--86.75;607--7.07	774--67.64;627--11.89
ST4.03ch09:59429043-59429555__RDC0001NLR0221	96	393--26.20;118--7.73	512--21.65	393--39.93;93--6.72;6--1.83	507--23.91	506--34.44	122--2.48;121--1.95	89--1.69;81--1.00;56--1.98	155--4.80;137--1.04;30--2.00	81--1.00;71--1.00;55--5.80;54--1.00	512--21.06	358--45.28;151--43.68	354--14.14;118--11.35	512--19.59	369--19.88;118--16.22	512--37.48	512--24.69	70--5.46;66--1.00;64--24.12	334--6.32;149--12.54	512--38.41	512--17.62	512--22.74	484--7.54	512--4.87	512--19.03	214--22.89;163--63.18;98--2.33	512--31.46	388--9.54;118--2.85	512--21.91	350--17.47;158--68.01	512--39.66	369--50.81;141--24.84	355--19.81;101--2.50	512--23.64	512--18.95	512--41.15	512--17.37	512--36.52	512--39.54	512--17.03	512--28.37	352--13.42;152--35.49	512--34.12	512--21.08	322--2.57;69--3.78;17--1.53	355--20.25;118--7.97	512--9.79	512--20.51	201--21.07;150--24.78;118--13.58
ST4.03ch09:59444094-59447967__PGSC0003DMG400007743a	96	743--211.98;694--78.74;102--3.41	744--297.10;415--158.54;202--32.91;135--4.01	638--102.93;541--431.65;242--16.27;194--3.16	744--284.15;479--149.50;187--72.61;44--2.00	748--243.82;465--209.84;183--135.09;95--1.47	249--8.20;227--14.73;174--2.54;69--2.55;57--1.00	375--17.96;255--28.43;154--1.43;117--1.68;80--1.00;56--1.00	349--17.27;331--5.94;92--1.34;58--1.00;57--1.98	191--28.96;123--2.76;121--1.65;86--2.00;77--4.61;72--4.93	574--156.09;510--136.09;210--29.57;166--10.81	742--659.42;612--218.83;119--5.70;56--1.00	743--152.45;373--131.20;73--4.00;50--3.00	748--323.28;234--33.48;207--43.46;135--8.70;60--1.30;48--1.94	761--205.85;365--163.48;110--2.87;100--1.53;100--1.80	762--662.77;738--201.51;112--2.87	812--259.77;522--26.60;172--70.40;42--1.79	750--237.40;419--11.36;51--2.76;29--2.00	742--134.59;158--28.07;131--4.09;57--1.98	742--411.59;301--15.71;174--10.41;101--1.70;81--6.60;68--1.00	658--195.17;504--326.62;250--25.10;128--2.91;61--1.00	750--287.96;738--447.39;124--2.82;1--1.00	752--217.64;343--33.57;106--4.53;65--2.80	466--161.88;339--50.55;200--1.97;59--1.73;48--1.81	797--315.32;444--17.82;109--1.85;64--5.61;60--5.92	812--199.48;416--294.43;209--109.72;52--2.00	742--468.24;443--29.65;101--2.34;79--3.16	742--101.09;413--204.07;207--5.46;134--3.10	742--454.70;642--28.53;123--4.31	775--195.42;658--166.93;119--5.52;10--1.00	870--228.47;751--493.56	923--141.50;742--249.81	767--144.07;191--26.52;176--30.38;145--3.90;98--1.68	771--272.06;178--55.70;162--44.72;135--5.07	831--147.20;742--487.92;16--1.00	812--274.18;477--584.44;216--123.42;141--3.37	742--366.24;347--26.53;185--41.76;164--1.53;30--2.00	743--193.70;667--156.63;159--4.41	743--376.08;506--32.92;178--45.92;121--3.13	796--314.79;663--111.66;49--1.00	850--133.51;742--272.75	767--335.54;689--43.61;127--3.54;38--1.47;37--1.00	743--499.88;720--200.71;118--6.15	742--186.34;479--198.45;141--6.68;75--2.32;65--1.00	744--143.57;137--22.89;96--1.46;80--1.00;65--1.00;64--1.00;45--2.49	812--293.74;230--50.60;213--9.64;159--60.77;39--2.00	762--320.10;381--15.82;59--2.85;48--1.00	744--326.37;298--19.23;140--5.88;101--2.99;71--5.72	812--291.59;545--199.79;160--4.01;56--2.73
ST4.03ch09:59453417-59453986__RDC0001NLR0222	96	261--16.46;60--35.10;56--1.00	236--9.94;59--14.64	237--11.59;75--18.15	267--12.10;44--11.82	264--14.07;154--10.21	154--6.03	220--2.03;44--1.00	302--5.85	154--4.68;75--1.00;72--3.62;23--1.00	215--2.11;100--6.52	515--117.82	503--30.74	542--30.80	502--60.51	516--77.25	515--35.68	154--5.49;122--13.97	142--1.14;97--7.41;96--2.11;63--5.00	198--7.70;109--6.82	509--9.00	516--3.64	496--18.45	314--12.24;116--2.97	503--44.64	261--10.95;188--4.21	514--38.68	261--5.37	496--28.58	211--4.18;153--8.27;137--10.39	516--49.20	352--11.05	156--2.40;100--8.24;63--8.00;61--4.28	116--4.63;73--1.00;44--10.98	505--31.42	261--4.72;75--1.00;72--5.10	355--23.38;139--7.35	161--3.09;127--2.09;70--8.90;63--2.00	516--44.29	352--30.26;148--1.72	68--1.00;47--1.00	195--1.75;64--11.05;62--1.00	515--45.85	138--1.13;53--1.00	41--2.00;41--1.00	503--21.18	496--38.68	496--31.55	509--8.98
ST4.03ch09:5946465-5947196__RDC0001NLR0209	96	359--33.72;68--2.62	354--30.39;80--1.79	298--72.33;74--2.32	302--32.56	578--24.19	213--2.00;81--1.72	74--1.00	92--1.75	50--1.00	330--43.28;237--2.42	333--98.50;183--2.45	369--28.40	364--41.32;138--2.64	272--16.56;65--1.85	375--138.77;101--6.56;55--1.00	375--51.79;168--1.12	300--63.89;179--1.73;114--1.46	372--36.65;195--2.18	381--29.79;117--1.28;35--2.11	389--24.64;199--4.63	358--41.59;80--2.58	244--54.97	157--2.59;67--1.00;64--1.00	472--26.97;136--4.12	264--2.97;145--3.47;81--1.00	348--55.43;179--4.89	399--40.18;218--2.45	403--41.92;79--1.00;36--2.81	353--99.97;121--1.67	352--64.57;100--1.00;55--3.84;13--1.00	289--106.99;72--4.68;13--1.00	395--51.68;81--1.00;63--1.98;13--1.54	348--63.82;119--4.05;64--4.27	340--60.63;182--3.13	450--47.69	310--94.03;127--1.59;70--1.00	310--44.69;75--1.99;58--1.00	373--19.24;188--5.31	425--35.21;42--2.02	357--42.22;179--4.16	364--27.02;62--3.24;55--3.71	424--15.67;122--2.08;78--1.88	629--23.13;47--1.00	361--53.63;73--1.00;67--1.00	261--28.71;260--1.46	348--49.66;194--2.68	353--56.41;66--1.18;65--1.85	655--23.78
ST4.03ch09:59506520-59507350__PGSC0003DMG400024363	96	603--60.67;54--1.00	677--79.39	707--71.16	681--65.94;52--1.00;18--1.00	680--54.85	652--39.31	637--27.31	679--57.15	644--13.40	666--20.81	760--339.66	786--65.43	688--136.48;13--1.00	682--117.30	751--262.31;60--2.33	680--110.97	739--171.09	765--23.25	720--73.86;12--1.00	791--81.63;28--1.32	714--117.75	597--152.02;92--2.50	451--21.43;74--1.00	707--124.47;2--1.00	503--58.05;85--7.44;69--1.00	714--202.07;3--1.00	627--78.37	714--160.25;20--1.65;9--2.89	643--52.07;25--1.00	767--157.94	701--155.41;24--1.00	751--50.03;32--1.00	657--99.77;17--2.00	725--176.65;44--1.00	619--42.66	713--150.04;4--1.00	667--45.01	680--311.50;20--4.20	679--155.02;52--2.13;6--1.00	730--137.81;17--1.00	678--101.69;19--1.00;17--1.00	786--149.20	809--62.24	686--65.01	666--75.13	678--101.23	667--81.25;7--1.43	715--121.43;3--2.00
ST4.03ch09:59513430-59514257__PGSC0003DMG400024365	96	755--215.26;34--1.00	824--292.45	827--274.87	827--251.06	754--253.46;44--1.93	679--191.27	680--263.06	752--292.11	753--157.85;17--1.00	827--107.60	755--637.07;9--1.00	752--230.01;73--1.00	752--379.63;55--1.56	764--278.48	827--656.17	822--224.25	670--658.92	752--146.43	827--335.66	752--474.68	827--333.78	827--226.89	700--22.77	752--326.84	755--287.81;58--1.55	827--501.64	805--175.62	827--459.79	754--259.34;38--1.08	776--408.20;19--1.00	827--520.22	752--238.59;58--1.00	827--375.37	824--473.03	754--193.11	686--461.37;44--2.00;38--1.92	730--226.32	755--872.10;41--2.00	827--431.08	827--501.82	756--503.50;69--1.61	789--465.91	827--278.57	827--239.01	827--244.13	754--319.08	709--382.45;20--1.10	827--450.30
ST4.03ch09:59518971-59519189__PGSC0003DMG400024366	95	218--153.91	209--115.61	218--88.06	213--108.85	218--113.76	218--8.42	137--21.00	137--24.31;43--1.00	143--5.72;49--2.00	218--9.18	218--47.02	218--20.88	218--53.69	218--34.82	209--69.00	218--28.98	218--14.00	218--12.99	218--26.79	209--37.03	218--12.94	209--4.88	137--2.93	209--28.33	218--57.89	218--41.67	209--22.33	218--97.34	218--50.24	218--50.05	218--115.12	218--37.39	218--31.10	214--41.47	213--20.50	218--16.74	218--32.83	209--62.00	218--46.32	218--55.44	218--64.87	218--48.87	212--43.36;2--1.00	218--17.59	218--27.93	215--35.54	209--50.79	209--31.60
ST4.03ch09:59542986-59543672__PGSC0003DMG403020585	96	686--45.40	686--81.55	686--72.05	686--64.95	686--74.12	458--75.20;218--11.64	672--67.87	611--62.16	611--53.91	513--64.05	686--246.35	598--75.36;52--1.42	686--108.68	665--67.17	686--267.40	683--88.67	652--149.18;32--1.81	323--11.06;289--55.96	404--14.90;252--361.17	412--19.99;266--363.34	598--66.87	513--88.19	512--15.65	686--103.32	686--53.05	686--162.96	292--15.87;269--102.45	686--126.57	685--57.42	686--124.84	686--110.50	686--54.14	513--106.86;78--1.90;1--1.00	686--142.04	513--33.72;154--2.61	683--94.92	618--39.53	686--190.19	686--108.32	686--83.97	683--100.92	686--117.44	590--49.13;68--1.00	622--54.54;38--1.00	683--65.47	686--163.46	582--135.81;73--4.55	618--144.67
ST4.03ch09:59547277-59547693__PGSC0003DMG400020586	96	416--39.04	416--186.04	414--155.01	416--216.35	416--59.83	402--28.72	333--13.69;60--1.78	319--35.15;64--1.00	305--12.25;66--1.00	416--16.61	396--205.25	416--200.81	416--55.24	296--35.20	416--725.29	406--75.55	416--653.07	213--6.92;177--3.07	416--569.19	416--670.85	416--59.30	416--49.07	301--11.01;18--1.44	416--420.25	416--25.69	416--544.43	327--26.15;64--2.91	416--97.82	416--27.27	343--109.92	416--517.77	416--242.72	416--416.74	416--342.85	416--22.23	343--84.85	343--25.08	416--94.74	416--349.82	416--48.19	416--29.19	416--101.94	348--35.68	416--177.02	416--160.81	346--55.92	344--52.51	416--1382.84
ST4.03ch09:59552985-59553812__PGSC0003DMG402020585	96	825--226.36	827--236.49	820--292.82	827--228.49	821--237.70	322--170.69;263--51.33;84--9.98;69--1.00	749--75.24	746--126.60	576--75.50;69--4.65;52--2.00	827--128.89	827--342.05	827--178.65	827--197.85	770--142.17	827--428.24	827--211.92	827--498.06	556--77.76;177--1.43	827--316.88	808--372.22;7--2.00	827--144.28	683--140.36	703--16.28	827--244.28	820--244.07	827--324.62	754--59.67	827--286.16	827--196.93	824--254.43	827--380.72	827--194.21	827--346.32	827--359.48	827--236.04	754--252.96;72--2.44	827--164.47	827--409.64	827--338.60	827--240.91	827--301.38	827--294.31	827--106.93	827--147.04	827--221.80	754--204.64	827--149.23	827--512.74
ST4.03ch09:59559925-59560794__PGSC0003DMG400020587	96	765--475.32;19--2.00	869--309.77	869--425.57	760--425.07;91--3.37	869--378.54	669--31.61;7--2.00	585--38.47	575--17.97;50--2.00	541--49.25	677--163.07;77--1.31;22--1.00	683--491.79;56--1.62	754--154.97;35--1.00	869--296.11	742--245.55;122--1.89	816--471.28;20--1.00	797--306.03	816--540.95	755--152.35;40--1.00	725--277.27;73--1.89;19--6.00	827--333.28	796--340.66	634--220.55	464--53.84;73--2.86	825--199.22	762--596.20;97--8.49	798--347.62	814--349.77;15--1.00	798--459.30;13--1.00	869--382.28	827--317.76	812--466.59	706--250.04;112--2.81	755--337.55;60--3.57	699--436.02;57--1.42	796--434.07;26--1.00	670--455.39;56--2.00	690--443.94;92--1.00;35--1.00	869--710.79	695--349.75;58--5.33;46--1.00	830--480.74;26--1.92	798--541.24;58--1.00	798--415.43;36--1.00	696--264.95;70--1.00;40--1.00;36--1.97	689--237.27	797--278.14	799--109.53	797--136.00	827--349.08;2--1.00
ST4.03ch09:59566588-59567415__PGSC0003DMG401020585	96	751--206.97;50--1.00	827--305.99	751--376.11	797--304.05	782--266.70	713--291.73	685--390.37	679--503.30	666--285.80	733--156.29	720--720.21	788--251.30	799--383.14	695--375.95;70--1.00	800--742.58;4--1.00	662--343.64;74--1.39	754--613.86;48--1.00	685--153.83	677--456.97;123--3.89	752--531.85	684--480.56	582--416.36	558--43.09	764--330.33;37--1.00	707--317.70	759--568.68	679--202.79	755--590.57;52--1.10	737--276.77;70--2.00;13--1.00	754--463.27;2--1.00	795--582.73;8--1.00	732--279.83	827--383.52	807--528.23	679--257.34	759--451.88	686--247.18	772--765.94	747--507.71	824--586.54	824--527.05	753--549.84	666--415.65;65--1.29	615--324.01;69--1.97	824--264.40	754--361.50	745--389.15	765--532.19
ST4.03ch09:59674181-59675047__RDC0001NLR0223	96	813--283.88	795--374.87	812--275.11	813--336.26	866--457.72	385--24.61;220--3.08;96--1.27	678--15.88;90--29.97	733--20.58;82--18.45	608--49.24;200--4.68	866--189.63	866--966.02	796--408.81	866--524.01	813--438.61	866--1002.98	794--538.87;4--1.00	821--611.44	820--290.86	816--1272.56	827--458.91	813--664.49;4--1.00	796--495.18	800--206.26;3--1.00	866--685.08	815--452.22	866--913.46	810--181.35	813--803.06	813--446.12	815--806.34	813--755.34;13--1.00	794--341.31;4--1.00	811--542.88	866--792.85	798--527.44	816--737.38	802--421.46	866--835.75	866--561.81	866--648.55	834--708.72	866--758.87	866--308.82	802--353.14	801--717.08	817--537.06;4--1.00	866--532.23	803--741.94
ST4.03ch09:59682427-59683266__RDC0001NLR0224	96	559--55.58;193--51.46	769--82.22	804--32.66	767--80.75	766--152.29	392--9.08;133--11.08;57--1.00	560--11.96;139--3.99	534--16.82;81--1.49;42--2.00	532--13.01;55--1.00	769--47.84	766--720.23	786--208.05	766--323.84	766--181.20	768--714.18	766--245.87	766--425.91	775--140.93	768--454.45	767--303.67	545--299.98;201--44.14	766--277.26	537--98.48;194--7.86	768--406.21	766--221.60	773--578.09	537--98.45;213--10.65	766--359.97	767--192.19	770--426.02	766--337.25	537--244.63;194--27.43	766--306.05	766--597.21	768--377.00	554--618.76;203--44.12	537--182.99;194--34.18	534--1292.20;195--214.37	766--400.16	537--498.06;204--27.83	767--447.96	769--566.34	544--274.50;217--32.92	555--251.97;202--26.43	541--415.90;218--49.24	768--319.45	767--346.90	767--448.68
ST4.03ch09:59689420-59690238__RDC0001NLR0225	96	765--127.54;1--1.00	760--226.28	766--172.84	808--205.48	818--190.96	264--21.79;122--1.58;94--10.29;89--1.61;83--2.43	764--41.48	765--31.64	559--30.63;189--11.67	765--80.48	765--1685.56	751--295.66	765--575.21	745--193.08	818--1461.59	752--578.73	765--645.69	752--157.47	766--1320.81	754--693.73	818--1064.49	758--527.46	746--210.53	761--855.28	770--182.12	770--1346.64	686--86.88	761--695.45	757--258.85;5--1.00	771--1142.51;46--2.57	765--950.95	765--277.96	818--445.47	818--1002.43	765--466.59	765--634.37	765--159.01	765--1010.73	818--990.98	760--487.93;5--2.00	747--557.67	747--1331.25	760--417.79	818--252.52	795--489.45	765--862.65	763--672.01	818--791.98
ST4.03ch09:59698106-59698990__RDC0001NLR0226	96	834--374.64	821--296.96	837--369.43	817--360.64	837--397.76;18--1.00	282--34.40;135--3.50;129--4.48;109--2.67;78--1.00	311--2.71;282--29.96;134--6.75	508--15.02;256--3.91	400--36.05;141--1.09;53--2.91	495--175.22;325--17.85	836--1218.57	829--201.19	837--637.90	837--237.93	837--1183.99	820--619.49	837--360.28	837--403.70	837--1080.85	825--349.80	836--865.53	826--395.16	818--166.72	817--774.46	835--480.17	818--1078.95	837--213.63	837--573.53	837--617.33	837--751.62	837--691.04	829--485.47	884--694.53	824--638.98	818--537.66	818--684.60	837--480.37	830--965.58	843--728.66	823--745.11	819--582.47	869--868.22	823--594.70	819--414.37	832--515.25	817--687.52	837--520.68	884--581.72
ST4.03ch09:59722210-59722500__PGSC0003DMG401020581	96	227--104.36	223--114.63	227--89.99	231--116.95	167--170.96;54--5.02	144--3.74	148--39.68	213--10.80	158--15.34	199--105.60;15--2.33	219--589.93;39--1.00	151--114.93;8--2.75	233--194.48	218--100.97	236--490.18	236--206.21	191--276.10;10--1.00	237--63.87	275--254.88;4--1.00	218--215.33;10--1.00	221--207.51;11--1.91	195--288.23	212--71.82	237--249.63	167--100.43;61--4.13	232--278.33;41--2.00	196--94.82;11--1.00	238--279.99	226--107.18	225--322.25	237--184.75	146--114.98;32--5.59	290--109.83	225--246.75	231--146.61	237--218.97	222--103.62	237--92.60	290--144.06	179--182.58	237--202.27	230--194.28	227--93.51	194--106.55	286--137.67	237--140.19	210--269.57;10--1.00	223--275.69
ST4.03ch09:59740823-59741653__PGSC0003DMG400020584	96	820--430.55	830--440.73	820--770.43	830--457.83	808--882.74	640--739.91;69--3.00	684--746.36;2--1.00	668--439.50	583--351.44;77--4.45	768--928.79;10--1.00	830--1032.37	637--748.34;79--1.52;14--1.00	830--813.25	785--609.34	830--1110.24	791--893.04	830--575.93	666--173.02	820--929.03	830--516.45	697--1063.94;34--2.00	830--273.12	596--51.58	830--299.13	761--732.24;48--1.33	830--560.91	749--769.31	811--994.92;13--1.00	763--877.26	777--1012.96	830--716.21	830--276.07	651--596.09;151--7.11	676--501.98;121--5.61	820--299.88	597--601.31;69--1.00;51--2.00	770--324.52	830--516.15	820--825.60	830--598.09	830--927.92	830--577.27	565--1335.81;112--5.77	641--332.86;99--2.56	830--570.76	830--382.83	493--501.08;325--13.86	651--632.99;98--2.32
ST4.03ch09:60088342-60089208__PGSC0003DMG400031521	96	832--284.59	852--203.60	808--261.76;29--2.55	836--246.24	866--338.88	866--509.56	866--888.91	808--641.46	866--609.52	805--78.99	657--314.62;148--4.62;31--1.00	824--98.54	668--217.89;133--4.32	618--151.10	658--418.69;64--3.56;19--1.00	808--171.50	808--211.11	652--130.67;106--4.59	813--241.28;29--1.00	624--408.92;79--4.22	730--353.46;133--8.32	716--121.08;39--1.00	618--64.75;75--1.00	852--123.35	628--247.29;64--2.89	866--203.95	623--237.59;99--1.00	647--200.38;108--1.69;19--1.00	815--221.75	815--329.32	866--212.24	658--126.94;145--6.52	866--146.22	814--164.12	662--253.87;130--8.67	808--153.23	817--198.32	655--250.62;142--4.58	658--126.63;87--2.00;27--2.00	723--146.23;118--3.44	845--124.99	807--119.76	662--108.37;112--1.91	813--57.53	715--177.91;40--1.62	811--61.94	859--315.55	824--176.48
ST4.03ch09:60609568-60610408__PGSC0003DMG402016602	96	794--350.11	815--248.58	797--385.93	789--362.56	814--427.92	672--428.36;101--1.00	661--418.87;102--1.72	776--231.10	652--462.64;60--3.63	626--265.41;101--1.03	797--589.91	802--347.15	775--365.90	769--378.00;12--1.00	784--702.54;54--1.33	617--212.40;59--1.00;42--1.00	772--443.65	788--278.60	773--419.50	840--644.78	737--1097.03;21--2.10	770--475.27;65--1.00	711--164.56	770--316.59	775--282.18	775--569.83	770--380.79	797--410.51	779--254.40;4--1.00	793--625.27;26--1.00	797--390.27	840--81.34	840--213.90	770--374.89	771--276.23	770--512.96	714--326.30;39--1.64	770--688.54	711--171.97;49--1.55	730--220.23;22--2.00	770--239.93	770--277.35	797--112.06	770--191.07	788--399.00	770--338.90	840--278.35	739--328.29;33--4.18
ST4.03ch09:60623924-60629919__PGSC0003DMG400016601a	96	909--708.94;781--260.28;36--2.97	961--779.28;805--367.76	961--833.27;805--441.92	961--805.32;778--396.45	961--939.68;805--482.42;12--1.00	675--148.05;425--1342.44;350--8.60;143--3.97;83--1.00	742--334.95;732--120.48;71--1.00;6--1.00	742--273.47;741--99.48;99--1.00	682--86.47;422--2.77;358--1096.90;8--1.00	856--1039.25;780--127.42	961--1243.11;805--833.70	954--1057.82;784--1268.73	961--835.49;785--359.23	961--445.79;778--240.92;29--1.00	961--1402.73;781--863.32	867--961.23;778--227.20;37--1.00	961--981.03;778--475.44	948--665.65;781--375.54	961--949.62;408--836.10;367--205.71	961--1226.69;851--775.13	961--1343.82;778--1205.23	820--774.96;779--570.39;132--2.95	440--405.85;310--104.49;298--57.48;216--570.50;177--13.97;118--1.86	961--650.44;781--355.22	961--618.89;778--245.43	955--1008.81;793--570.66	958--693.15;778--229.81	961--711.25;782--306.27	961--772.33;781--346.46	961--1028.01;851--323.35	883--981.41;784--351.79	891--632.19;781--292.18	961--1020.68;785--535.72	961--800.34;778--558.81	901--963.12;827--317.52;10--1.00	778--687.11;527--416.94;355--1993.60	900--1001.51;785--347.72;27--1.00	961--1041.80;778--547.51	961--391.50;778--184.07	961--744.52;778--368.71	954--656.29;413--271.80;358--93.00	961--779.22;787--313.90	778--174.01;425--1055.25;413--204.84	961--712.04;778--386.18	954--650.25;783--354.00	954--561.75;785--825.39	961--599.25;782--212.30	961--1184.00;798--599.15
ST4.03ch09:60655057-60656036__PGSC0003DMG400016600	96	911--279.86	961--324.09	909--409.13	915--320.00	936--396.83	936--218.95	923--359.28	913--239.39	720--334.04;188--15.02	979--285.85	972--629.82	909--413.01	909--372.18	911--252.88	974--679.87	915--314.15	913--492.96	914--256.72	915--423.66	970--632.03	964--677.21	913--378.96	862--102.69;21--1.24	948--277.21	979--255.95	915--482.68	913--215.13	915--306.21	938--425.86	979--538.61	914--318.00	961--284.20	909--490.97	979--357.95	909--290.31	914--500.80	915--336.15	909--488.99	915--286.87	979--341.90	917--247.50	915--282.36	927--310.77	912--279.52	927--317.42	914--201.35	911--219.10;58--1.17	972--476.92
ST4.03ch09:60666140-60666577__PGSC0003DMG400016599	96	437--498.44	437--461.53	437--484.53	437--406.14	437--562.26	437--26.51	218--40.13;127--26.72;52--1.00	263--25.74;127--28.53	204--19.55;145--15.86	437--471.60	437--949.53	437--627.30	437--606.83	437--254.67	437--1405.63	437--656.99	437--465.73	437--336.26	437--507.71	437--837.00	437--635.12	437--314.38	264--138.48;168--8.70	437--321.92	437--608.19	437--490.63	437--199.58	437--620.91	437--854.57	437--904.45	437--662.32	437--464.46	437--711.86	437--609.27	437--511.41	437--798.26	437--648.34	437--725.54	437--439.63	437--547.91	437--485.43	437--635.17	437--431.63	437--313.88	437--400.18	437--242.65	437--183.25	437--748.09
ST4.03ch09:60666658-60667027__NB_GTP_8_PGSC0003DMG400016628	96	369--1676.83	369--1237.05	369--1905.95	369--1690.21	369--2130.65	369--1491.56	369--1543.62	369--1084.80	369--1549.59	369--1361.82	369--2234.14	369--2100.07	369--1493.59	369--853.37	369--3016.00	369--1802.26	369--1579.29	369--652.95	369--2053.62	369--3140.49	369--1394.04	369--1369.34	369--490.70	369--742.06	369--1292.50	369--1169.83	369--553.51	369--1305.23	369--1618.69	369--2090.29	369--1392.68	369--658.26	369--1840.04	369--1525.84	369--915.38	369--1984.58	369--1612.46	88--7.12	369--811.21	369--985.30	369--1234.97	369--1320.79	369--558.41	369--1117.37	369--1470.09	369--2082.50	369--600.98	369--1998.80
ST4.03ch09:60752553-60753515__PGSC0003DMG400006573	96	919--69.34;13--1.69	962--168.69	962--109.08	714--147.58;102--1.00;45--3.07;25--1.00	962--132.76	713--204.09;98--8.12	719--266.77;119--5.98	791--213.56;99--5.95	790--89.37;91--6.91	892--100.12;64--1.14	962--277.65	962--381.84	892--206.50	895--373.51	962--576.59	783--72.63;57--1.00	962--295.35	788--65.98	962--270.59	962--415.64	916--233.92;38--2.71	892--313.66;68--1.37	716--75.67	913--349.45	891--167.19	962--479.16	892--159.98	892--393.04;49--2.63	919--239.79	919--297.78;37--1.03	740--150.04;120--1.87	846--88.31;4--1.00	836--110.38;99--2.25	920--200.85	962--269.43	962--254.27	767--106.57;6--1.00	892--409.45	583--35.80;119--3.60;29--1.93	955--195.57	892--175.89	806--65.98;12--1.00	744--60.25;47--1.00	892--173.47	962--175.54	892--316.46;25--1.00	898--289.59;53--2.02	780--120.88;129--2.23
ST4.03ch09:60782231-60783204__PGSC0003DMG400006572	96	910--207.81	927--340.49	912--563.75	940--367.21	930--423.93	930--368.81	930--396.55	909--327.74	906--371.87	909--361.36	956--589.39	973--397.90	903--333.76	945--262.18	953--716.69	930--375.81	909--743.96	670--276.95;227--8.34	920--759.40	966--831.21	920--717.36	903--450.92	685--171.85;101--1.00;2--2.00	928--377.56	933--293.30	924--624.69	971--311.84	903--412.79	903--421.06	930--454.01	906--412.27	940--198.70	930--686.30	973--367.85	921--535.95	906--728.10	906--551.80	915--776.36;40--2.00	664--220.83;153--5.95	908--366.19	908--373.97	908--420.58	909--305.49	907--333.74	914--343.40	911--391.46	931--313.97	950--396.54
ST4.03ch09:60808051-60809009__PGSC0003DMG400006570	96	848--270.99;51--6.39	915--488.70	831--489.59;44--10.55	848--428.81;49--8.43	857--560.74;49--12.20	770--1177.38;49--30.35	846--950.59;60--11.83	742--1059.00;69--16.04	742--828.50;69--13.12	839--475.07;49--5.63	951--617.90	891--342.22;59--13.36	828--468.10;62--10.16	827--245.14;1--1.00	909--872.53	865--527.26;49--8.08	895--807.67	462--438.95;245--91.58;69--3.88	824--1342.29;49--7.94	958--884.98	698--1216.75;126--8.29;52--7.77	823--558.53;40--1.00	393--215.66;216--21.06;119--3.70;17--2.00	830--635.13;49--2.39	912--320.99	958--794.19	888--212.55	915--417.28	830--634.87;52--14.46	958--482.42	824--680.89;45--9.69	821--438.41;49--13.49	958--695.53	891--486.09	891--440.52	891--670.24	827--503.33;37--16.24	888--527.13;25--4.00	827--149.59;59--4.90	862--437.24;49--15.16	915--449.47	826--475.66;63--11.95	680--445.04;142--1.89;60--5.03	888--434.80	915--335.98	821--418.60;39--3.64	915--231.87	891--579.06;63--13.67
ST4.03ch09:60844121-60844855__RDC0001NLR0228	96	734--292.19	676--400.10	728--350.09	670--370.23	707--562.62	734--900.40	692--418.04;4--1.00	680--378.96	680--491.38	705--267.42	506--1085.65;218--335.80	732--266.38	734--439.73	439--434.22;216--142.12	670--1036.65	461--557.43;194--167.35	734--892.01	671--406.99	674--1163.99	671--1004.91	677--908.95	467--857.62;201--181.46	422--277.36;176--101.85	499--596.10;217--241.19	480--269.75;181--158.79	495--903.88;224--285.79	698--554.73	498--414.25;181--370.89	672--460.57	691--624.10	670--515.41	671--339.85	670--563.81	734--448.82	731--367.87	667--607.32	667--318.77	702--635.26	734--337.44	677--497.42	734--207.15	671--282.05	670--417.05	672--347.73	682--375.91	667--599.28	673--252.30	681--466.44
ST4.03ch09:60852996-60853834__RDC0001NLR0229	96	438--62.61;398--891.31	785--435.94	778--699.48	796--563.81	835--817.33	795--899.04	802--1225.07	788--962.15	795--1285.20	427--43.30;337--778.88	795--714.08	827--510.43	772--508.03	782--394.71	787--1109.27	782--623.45	774--789.61	769--302.63	838--958.61	774--1054.89	772--915.34	784--863.41	351--544.39;309--22.71;44--1.00	793--724.58	815--417.47	773--1012.35;27--1.33	795--550.42	813--643.88	795--523.26	795--1077.76	788--772.08	440--103.15;396--356.01	440--103.24;354--1061.59	809--414.57;7--1.00	771--461.41	776--876.16	776--616.22	792--1212.20	792--216.01	824--566.07	441--122.32;332--1451.61;58--1.00	774--418.19;20--1.50	795--337.96	682--510.46;60--1.12	432--53.97;360--869.19	825--404.62	771--778.55	440--78.74;353--624.61
ST4.03ch09:60864875-60865713__PGSC0003DMG400006576	96	770--628.69	795--541.97	773--739.62	775--694.38	795--897.29	773--1192.64	762--1506.45	835--1065.63	746--1288.84	771--535.06	771--1047.68;48--1.00	811--699.19	838--603.05	707--757.97	838--1224.08	405--82.56;359--1385.46	770--1125.02	438--36.08;328--631.16	771--1457.72	770--1178.52	771--1037.30	770--1010.68	348--660.58;304--24.30	838--869.54	770--628.27	838--1167.04	770--739.60	770--973.36;62--1.68	838--686.27	838--1497.09	438--75.40;334--2540.60	390--44.13;331--518.64;23--1.39	771--534.02	770--605.18;27--1.59	429--59.62;328--1019.13	770--950.30	770--659.05;39--2.00	784--842.67;49--2.86	771--279.28	767--682.74	789--913.04	429--59.64;330--1178.08	414--16.99;336--746.94	656--540.25	784--615.82	767--611.62	773--1289.18	770--482.50
ST4.03ch09:60876595-60876954__PGSC0003DMG400006581	95	289--17.04	332--24.92	319--24.85	269--25.96;62--1.61	288--25.42	334--168.06	358--98.75	265--212.77;14--1.00	229--118.19;41--1.00	203--30.90	173--9.29;95--1.42	279--35.22	306--30.17	227--21.67	212--9.87	286--42.68	257--49.65	290--26.49	217--94.55	177--107.28	263--87.51	221--31.09	227--13.22	289--43.30	283--20.59	208--15.80	212--56.19	277--39.96	157--3.82;86--1.00	355--35.81	226--10.80	218--38.28	338--32.68	177--40.06;98--1.00	345--21.62	289--27.15	280--25.76	163--105.68	177--9.25	179--32.32	289--73.30	240--44.32	171--39.12	234--52.02	340--17.84	261--41.50	248--53.93	246--81.35
ST4.03ch09:60891484-60892322__PGSC0003DMG400011898	96	440--14.39;396--72.18	838--95.78	838--101.33	826--110.65	807--97.70	795--296.31	742--250.53;8--1.00	768--222.81	812--255.49	355--15.37;326--334.59;52--1.00	768--222.88;40--1.60	838--169.58	838--110.31	674--238.33	818--436.60;4--2.00	829--51.85	838--285.00	355--14.82;326--61.87;57--1.00;37--2.03	771--349.16	768--409.03	712--116.31;1--2.00	838--291.06	431--158.09;79--4.51;69--1.93	780--247.83	838--97.14	807--341.88	773--262.69	726--258.93;106--1.30	819--119.50	832--321.78	795--92.87	396--51.38;328--18.15;96--2.25	440--17.84;350--112.61	838--121.28	440--20.75;396--90.47	774--189.92	773--61.72	745--259.55;43--2.09	422--8.08;329--227.13	814--175.25	774--283.06	440--15.98;344--73.52	440--13.53;363--322.31	833--95.84	789--109.98	771--126.37	772--145.98	440--16.89;386--62.34
ST4.03ch09:60897712-60898259__PGSC0003DMG401011899	96	263--78.78;192--288.99;70--21.27	269--282.99;263--102.40	269--381.28;263--77.74	269--381.99;263--73.87	269--433.33;263--92.96	263--258.43;188--422.32;75--704.13	269--1016.46;263--319.83	263--207.92;168--834.45;68--309.99	269--1057.72;263--202.98	269--216.71;263--19.57	263--53.69;178--1266.21;66--16.03	269--437.74;263--57.13	269--383.81;263--63.65	269--446.74;263--35.32	269--1306.16;263--76.08	269--229.41;263--43.56	269--1196.98;263--61.59	263--46.83;172--265.63;68--9.37	263--98.65;192--2903.11;65--25.63	269--1728.60;263--64.98	269--679.87;263--65.74	269--1099.19;263--31.37	269--352.20;118--3.69;82--11.82	269--1135.34;263--74.30	269--237.64;263--45.10	269--1524.95;263--160.92	269--814.48;263--66.17	269--651.78;263--33.35	269--306.85;263--69.38	269--756.30;263--152.76	269--699.47;263--185.54	263--52.91;172--81.73;70--10.09	263--68.01;177--475.08;71--12.79	269--555.00;263--37.36	269--88.93;263--59.68	269--857.49;263--42.62	263--36.05;189--212.23;72--10.75	269--864.41;263--166.33	269--110.56;263--17.32	269--333.92;263--52.72	269--805.24;263--45.48	269--226.20;263--47.32	263--46.03;174--35.79;80--6.28	269--318.23;263--48.76	269--438.81;263--42.74	269--1117.54;263--39.35	269--554.61;263--117.65	269--251.98;263--50.18
ST4.03ch09:60903760-60904605__PGSC0003DMG400011900	96	845--143.03	775--221.57	834--141.08	774--166.70;65--1.00	837--183.82	766--280.80	843--451.93	845--260.94	732--258.56;20--1.00	732--71.06;35--1.83	845--216.78	825--179.72	775--175.60;26--1.23	701--186.47;80--1.00;25--1.00	842--330.40	845--115.20	845--252.22	775--108.88	781--647.38	711--270.23;36--1.25	735--329.79	663--101.03;86--4.14	585--44.88;69--2.00	826--266.19	837--124.61	845--435.99	802--190.20	845--152.21	845--210.23	802--667.10	845--513.90	845--130.33	802--191.76	845--193.25	845--138.42	802--195.11	774--111.87;56--1.16	775--163.61	774--62.25	802--146.99	775--176.85;67--1.13	845--117.16	845--67.11	775--131.89	802--135.87	799--109.14	845--250.60	802--167.95
ST4.03ch09:60956971-60957810__RDC0001NLR0230	96	769--31.85	319--13.24;315--40.18	426--36.68;299--14.25	393--3.19;341--34.15	373--60.40;314--10.24	344--65.97;291--10.02	410--27.86;342--8.15	397--28.83;281--12.03;53--1.00	315--37.37;282--8.77;81--1.00	394--5.68;172--15.38;160--101.06	419--48.46;174--8.92;80--1.88	319--26.82;286--6.71	346--29.45;283--9.69	413--17.53;237--5.74	411--61.93;286--7.93	444--32.70;190--19.44;65--1.17;62--1.37	349--76.77;286--17.29	402--22.73;204--4.45;59--1.56	411--39.64;286--8.68	411--54.64;87--2.91	268--14.69;200--19.61;142--116.61;64--1.30;11--2.00	155--19.04;139--36.16;114--14.12;59--1.12	216--16.27;142--1.44;111--6.84	361--9.70;194--26.08;143--57.73	345--39.04;286--10.15;53--1.00	352--38.93;183--15.56	407--24.35;213--5.90;80--2.23	411--27.28;342--21.85	412--40.54;264--14.59	483--38.13;264--14.17	349--49.21;281--17.49	323--22.21;286--10.91;8--1.00	328--53.98;286--11.58	337--32.35;283--6.36;48--1.00	337--26.76;291--11.55	286--9.86;168--12.49;131--57.93;49--1.00	297--4.95;166--29.69;132--62.76	415--38.23;190--19.67;79--3.90	436--39.37;170--12.15;63--1.00	347--64.01;282--8.17	415--53.59;356--19.86	291--11.32;174--27.67;140--61.13	415--54.61;295--19.97	315--21.30;147--16.28;95--2.44	280--7.41;237--8.68;134--70.93	238--10.18;165--5.64;156--39.47;118--26.38	181--14.06;176--16.45;164--80.73;31--3.16	353--56.53;272--6.75
ST4.03ch09:60965321-60966151__PGSC0003DMG400011906	96	345--20.61;127--9.35;81--1.85;47--2.00	252--3.95;154--9.43;139--4.24;14--1.00	345--15.16;150--5.94	416--12.23;145--9.14	315--24.09;164--20.87	124--6.04;124--2.11;123--2.65;66--1.00	161--3.70;89--1.27;54--2.00	78--2.99	136--3.49;92--2.23;90--1.61	102--1.76;72--2.97;61--1.00;30--1.90	345--91.39;277--51.95	371--15.81;158--18.42;21--3.00	444--22.91;145--36.31;47--2.00	192--24.69;146--16.77;144--4.90;28--1.18	412--83.79;278--53.95	168--6.89;145--3.88;125--9.08;82--1.00;19--1.00	328--42.84;160--67.18;73--1.95	329--31.74;145--30.33	403--30.51;145--72.96;69--1.99	377--85.67;244--55.05	329--16.33;145--24.34;93--1.73	337--26.93;145--39.23	205--16.03;143--20.10;72--1.93;62--2.00	315--24.41;145--22.61	328--19.73;155--18.46;104--2.11	411--21.15;277--10.23	337--16.08;145--42.46	116--1.92;78--2.71;57--1.00	412--26.11;203--13.24;124--3.32	345--42.71;173--43.61;78--1.68	279--21.30;123--5.46	337--18.18;241--13.02	275--15.03;243--14.16;132--31.97	462--27.17;145--24.08;102--2.01	323--12.51;139--3.09;58--1.00;21--2.00	203--12.69;145--25.78;139--17.49	143--10.08;130--1.91;96--6.98	328--13.89;141--24.77	411--17.83;141--19.27	347--38.90;148--34.61;74--2.81	432--25.65;101--1.00;77--4.68	434--14.61;158--17.65;64--1.58	236--7.66;130--8.02;113--4.80	343--12.30;269--7.11	329--30.64;244--14.63;55--1.00	353--68.20;215--28.01;76--1.92	448--15.95;145--12.41;67--1.00	385--34.88;203--27.41
ST4.03ch09:60973852-60974178__RDC0001NLR0231	96	326--50.10	297--27.05	257--26.05	326--32.93	326--48.34	139--4.35	138--3.40;81--1.67	124--4.94	230--4.63	256--51.27	257--78.66	167--46.46;72--2.29	256--39.65;41--1.46	158--17.89	271--66.07	257--48.87	264--55.01	224--47.80	264--108.25	264--66.80	256--84.12	139--26.01	220--9.64	256--58.50	258--43.33	256--48.80	248--53.61	234--13.81	234--49.91;11--1.00	264--44.20	257--64.98	224--37.36;23--1.00	256--39.29;41--1.46	264--27.70	250--44.52	259--41.53	261--34.47	248--14.20	253--31.91;64--1.00	256--92.64	256--28.14	263--44.54	256--37.79	256--21.43	256--28.87	166--28.13;11--2.82	258--53.05	256--84.94
ST4.03ch09:61026378-61026884__RDC0001NLR0232	96	173--21.99;142--30.89	212--9.00;95--15.97	191--16.89;91--28.12;33--1.70	158--20.53;91--29.16;29--1.00	473--12.64	139--3.07;104--58.46	91--18.44	145--12.30;62--1.00	157--15.83	145--38.03;83--23.86;54--1.00	244--37.04;91--5.12	167--11.64;95--11.21	244--29.15;91--11.73;18--1.00	157--5.55;145--7.28;96--2.76	244--49.31;95--6.18	147--50.12;95--18.41;45--2.00	203--36.56;90--17.62	145--18.55;122--1.90;95--9.13;53--1.00	146--114.34;115--2.89;95--31.83	169--70.95;95--9.06;74--1.93	170--39.74;95--14.26	171--22.44;82--4.54	127--8.72;95--2.80	145--30.73;95--10.74	259--27.15;157--15.27	145--30.01;95--22.71;69--1.00	367--15.60;95--10.60	239--13.40;157--5.29	277--23.85;95--18.54	244--43.26;95--5.58	256--39.09;157--24.89	244--9.84;83--4.12	157--11.95;150--31.48;119--2.37	176--13.85;132--7.39	157--14.73;145--22.67;69--1.00	277--18.54;83--6.55	277--24.88;177--14.07	155--26.06;123--22.39;59--2.00	245--22.01;102--14.35	244--17.82;83--14.73	193--19.68;91--23.85;46--1.00	277--17.68;157--7.30	157--12.87;145--24.84	95--7.32;77--8.25;45--2.00	169--17.06;95--12.56;86--1.80	244--18.32;91--5.90	277--30.79;95--18.74	157--10.15;152--33.86;97--2.13
ST4.03ch09:8572116-8572532__NB_GTP_9_PGSC0003DMG400033651	96	416--806.45	416--546.81	416--760.17	416--599.17	416--690.04	412--539.79	411--233.62	411--372.11	326--391.22	416--179.63	416--1128.53	416--425.65	416--346.37	416--482.08	416--477.47	416--420.88	416--576.85	416--420.95	416--593.16	416--926.54	416--699.45	416--747.21	416--119.56	416--342.86	416--657.30	416--727.27	416--363.74	416--377.40	416--514.08	416--578.45	416--802.05	416--509.98	416--546.31	416--460.77	416--780.77	416--929.46	410--307.45	86--7.12	416--735.60	416--605.20	416--350.43	416--1287.06	416--823.48	410--233.73	416--631.81	416--370.52	416--431.97	416--1039.21
ST4.03ch10:13627894-13628532__PGSC0003DMG400025683	96	635--814.69	638--509.22	638--574.25	566--548.64	635--791.71	523--983.88;57--1.39	603--884.41;21--2.00	418--752.88;100--1.71	622--302.74	638--251.31	638--441.23	638--209.27	638--364.99	624--232.77	633--540.23	618--445.96;11--1.00	596--543.89	613--204.89	621--384.32	638--551.56	627--722.88	638--180.35	567--83.65	638--296.92	638--490.58	638--527.42	638--460.90	638--159.40	638--484.93	619--636.38	638--436.60	638--267.84	609--472.59;12--1.00	638--467.94	566--645.20	591--551.32	592--399.21	638--557.43	638--401.33	638--388.96	638--127.99	638--650.96	638--323.40	566--368.08	638--464.09	638--381.61	634--382.49	638--719.68
ST4.03ch10:13676992-13677324__RDC0001NLR0233	96	332--67.60	332--97.27	332--104.25	332--95.99	332--83.45	332--43.32	305--90.70;2--1.00	318--57.70	242--97.59	332--19.88	332--41.14	332--20.63	332--41.88	306--18.63	332--56.66	332--31.35	332--17.50	332--21.53	332--18.73	332--24.49	332--31.68	332--15.36	151--5.58;142--2.90	332--23.36	332--30.54	332--49.73	332--41.03	332--21.69	332--43.48	332--50.55	332--40.32	332--30.86	332--25.50	332--23.38	332--31.30	332--20.04	332--17.05	332--26.49	332--22.82	332--20.10	332--15.40	332--31.26	332--17.85	332--12.80	332--30.91	332--27.45	332--28.28	332--37.53
ST4.03ch10:28072125-28072430__RDC0001NLR0235	78	.	98--1.74	78--1.00;55--1.00	51--1.00	101--2.14	133--11.60;63--1.00	114--1.34;112--11.54	133--17.71	106--20.03;74--1.69	85--1.71	79--4.14;58--1.00	68--1.91;37--2.00	65--1.00;50--2.00	104--3.56;51--1.00	89--2.89;54--1.00	35--1.00	.	67--2.93	92--1.58	37--2.00	64--1.00;40--2.00	56--1.00	85--1.00	.	97--1.55	.	.	53--1.00	99--1.92;67--1.97;53--1.00	104--1.54;67--5.67	.	102--1.51	98--2.23;62--2.00	87--2.23;53--1.00	67--1.97	120--1.32	73--1.92	76--2.00	.	60--1.00	206--4.50	64--1.97	98--2.95;93--2.67	55--1.00	94--1.78;59--1.00	125--2.32;87--1.00	66--1.00	136--3.24;119--2.64
ST4.03ch10:30095831-30096751__PGSC0003DMG400031405	96	804--1970.23	879--1858.97	851--2008.59	849--1752.82	865--2136.85;48--1.00	818--1901.19;19--1.74	847--1583.68	847--1261.11	852--994.46	789--1477.90;42--1.00;23--1.00	895--1894.46	784--1431.49	818--1572.33;61--2.28	850--1461.96	920--1941.29	848--1575.78	849--1698.55;68--2.24	820--1222.32	847--1508.93;3--1.00	856--1881.34	777--1969.59;58--1.05	781--1741.61	776--973.73	824--1877.93	877--1762.66;23--2.00	853--1847.91	818--1368.37;35--1.00;26--1.00	778--1100.78;24--1.00	920--1704.47	868--1813.82	819--1535.72	849--1186.65;31--1.77	847--1975.73	818--2143.61	819--2268.22	850--1700.46	821--1914.04	832--2432.74;76--2.79	920--1547.86	798--1704.62;21--1.00	776--1346.86	859--2885.23	802--2043.88;50--2.52;24--1.00	777--1980.06;9--1.00	820--1976.48	851--1863.54	851--1601.01	824--2312.71
ST4.03ch10:3596425-3597273__PGSC0003DMG400021861	96	824--1500.11	826--1293.99	823--1177.35	848--1321.08	848--1504.08	837--1446.13	848--1464.42	823--1242.61	836--1221.83	823--1026.88	823--1166.01	823--924.21	823--1253.74	848--1115.67	848--1748.98	848--1633.74	824--1098.06	823--1015.59	848--1228.23	848--1696.37	823--1378.70	823--1184.22	823--733.29	823--1807.11	823--1350.61	823--1905.29;19--1.00	825--985.26	823--800.41	823--1482.28	823--1033.98	823--1032.30	823--902.72	826--1304.04	848--1543.26	823--1478.43	823--1325.75	823--1055.55	823--1546.66	826--1116.69	826--1416.21	824--819.48	823--2718.49	848--1229.35	823--1030.45	824--1558.72	826--1065.02	823--1065.75	848--1342.68
ST4.03ch10:3601983-3602824__PGSC0003DMG400021862	96	772--592.76	791--516.19	777--468.76	772--557.19	841--649.59	777--108.51	767--148.43	767--85.47	513--40.92;226--61.35	771--429.51	823--720.94;4--1.00	771--329.49	774--355.36	769--490.64	770--591.86	770--398.56;10--1.00	841--1028.80	841--226.48	777--567.85	770--680.60	770--235.68;14--1.00	768--443.61	378--36.66;222--5.95;104--4.21	810--434.53	770--129.39	823--951.14	821--153.20	767--406.24;52--2.00	777--483.62	772--721.29	771--1039.04	767--404.80	833--512.93	770--385.46	841--418.21	770--789.13	841--338.78	756--1135.24	775--347.22;58--1.00	841--334.19	771--356.30	775--884.26	768--603.39	770--500.41	771--775.06	768--387.64	823--638.52	841--261.81
ST4.03ch10:3608402-3609250__PGSC0003DMG400021863	96	848--1206.37	780--1205.41	783--1023.69	779--1135.34	848--1167.07	848--1198.95	778--1316.95	783--1056.48	848--985.28	780--814.63;9--1.00	848--913.49	778--611.06	565--1203.00;261--2.93	779--887.78	848--1575.21	848--856.72	761--914.08;82--1.77	811--544.20	761--1330.37;46--2.00	780--1456.60;36--1.00	848--683.49	779--480.53	778--120.92	848--854.00	848--845.10	848--1684.36	781--659.98	558--674.94;234--1.85	848--1115.91	503--1353.61;266--6.35;27--1.00	780--1756.39	848--475.83	848--623.73	848--940.78	694--633.74	778--1154.36	737--617.93	848--1520.98	568--1276.99;273--7.01	783--1397.61	848--1131.69	848--1360.72	740--1309.27;22--1.00	784--512.96	789--1363.27;28--2.79	778--1281.32;8--1.00	690--880.34;72--1.88	848--642.55
ST4.03ch10:41996707-41997558__PGSC0003DMG400014047	96	851--1724.16	851--1687.31	776--1869.43;67--1.00	822--1662.51	777--2019.41;50--2.78	786--1502.38	849--1163.87	849--868.45	789--1060.48	849--1393.69	851--2349.41	851--1248.89	777--1831.53;58--1.43	851--1479.39	851--2469.89	851--1454.03	851--2130.46	840--1235.96	851--1773.32	851--1897.65	778--2180.63;66--1.59	775--1352.09	849--472.99	851--1704.37	851--1561.65	851--2488.36	785--1714.36	839--1620.45	851--2179.06	851--2548.54	851--1949.48	851--1062.54	851--2021.22	851--1759.77	851--1985.86	851--1547.06	851--1637.99	771--2009.68;35--2.06	851--1549.19	851--1671.59	851--1450.95	851--1992.42	851--1490.15	822--1444.55	797--1970.84	851--1382.24	851--1300.71	851--2083.80
ST4.03ch10:43297783-43298565__PGSC0003DMG400008257	96	782--1259.29	782--910.19	782--948.31	782--864.94	782--1289.82	647--526.88;34--1.00	642--464.95	612--362.85	531--501.25;69--1.00;69--1.00	782--590.91	782--1295.61	782--552.39	782--862.78	782--670.62	782--1540.68	782--876.33	782--1063.72	782--568.87	782--982.51	782--1406.88	782--1396.99	782--470.43	782--178.09	782--835.38	782--925.51	782--1424.73	782--986.91	782--670.59	782--1218.97	782--1508.88	782--1151.04	782--615.14	782--927.82	782--988.75	782--1105.09	782--901.97	782--848.72	782--1000.36	782--712.46	782--876.98	782--272.48	782--904.81	782--652.28	781--616.42	782--1118.88	782--606.95	780--799.99	782--1324.15
ST4.03ch10:44538655-44539109__NB_GTP_10_PGSC0003DMG400015031	95	454--287.93	454--453.68	454--371.30	454--327.94	454--413.18	454--125.20	454--86.87	454--88.86	454--77.45	454--374.33	454--1335.94	454--315.09	454--574.35	454--559.84	454--1287.09	454--600.36	454--1156.68	454--322.33	454--867.39	454--699.02	454--502.81	454--330.87	454--106.07	454--450.66	454--517.30	454--989.51	454--741.44	454--699.98	454--945.89	454--795.20	454--948.17	454--500.61	454--648.91	454--678.46	454--765.48	454--935.60	454--624.40	.	454--331.54	454--581.83	454--314.93	454--640.20	454--402.68	454--235.21	454--676.01	454--350.33	454--506.15	454--1062.26
ST4.03ch10:44648675-44649178__RDC0001NLR0237	96	503--57.93	413--102.79;65--4.02	503--87.41	439--73.52;61--1.20	503--58.27	467--74.46	480--100.21	477--61.75	466--37.71;19--1.00	503--34.07	503--282.22	503--71.76	474--130.24;7--1.00	416--143.76;65--2.62;18--1.94	503--294.04	430--179.81;65--1.92	474--265.44;15--1.00	503--76.84	503--161.53	427--149.25;66--5.74	503--63.58	503--68.78	391--20.70;61--1.00	503--92.37	503--115.53	503--176.13	503--179.20	503--140.37	503--190.88	503--115.07	437--248.32;63--5.05	435--116.54;65--4.88	503--192.48	402--146.01;85--5.65	503--198.69	432--242.00;65--2.03	503--156.25	503--150.98	432--71.59;62--2.31	503--146.11	503--45.73	503--206.51	503--86.90	452--8.10	474--116.43;1--1.00	503--102.59	503--113.42	503--227.37
ST4.03ch10:45892946-45893824__PGSC0003DMG400026666	96	878--181.21	878--126.28	878--159.27	878--142.91	878--147.20	878--123.66	816--26.65;37--3.49	852--51.53	878--53.48	878--55.97	878--187.88	878--50.89	878--56.62	878--46.36	878--166.06	567--16.11;292--110.45	449--111.69;362--38.59	878--60.97	878--123.42	878--77.23	878--216.64	874--47.69	309--19.17;165--5.36;140--126.37;39--1.74	878--81.23	568--17.80;265--158.37	878--169.54	878--59.83	878--75.96	878--55.06	878--132.83	878--78.40	500--48.64;371--18.36	878--44.53	878--133.07	878--46.08	878--60.33	529--74.12;320--19.32	829--106.95	876--98.26	878--68.88	878--68.51	877--105.60	878--130.47	567--8.51;303--125.80	481--66.01;349--26.56	524--76.51;308--32.84	878--88.44	878--120.36
[truncated: 159 more rows]
[truncated: 48 more columns]
