# Supplementary material for: A compendium of genome-wide sequence reads from NBS (nucleotide binding site) domains of resistance genes in the common potato
Source: Sci Rep. 2020 Jul 9;10:11392. doi: 10.1038/s41598-020-67848-z (PMC7347568; doi:10.1038/s41598-020-67848-z)
Supplement: Supplementary file 5 — Supplementary Table S2. [file 41598_2020_67848_MOESM5_ESM.xlsx]

## Sheet: Sheet1
Title:	Supplementary Table S2. Additional NBS domains detected.
Description:	A hidden markov model search was done to detect NB domains in additional genes that showed a high number of mapped reads mapped in multiple libraries. These genes are not found in the list of 704 resistance genes as defined by Jupe et al. (13).
Chromosome	Start	End	Identifier^	PGSC Gene Id"	Gene description from PGSC*	Class~	Complete~	Start~	End~	NB-ARC~	2-NBLRR-Signal~	MotifList~	Assigned cluster	Next nearest NB-LRR resistance gene (NNRG)						Cluster Ids of best blastn hits (NB-LRR R genes)
														chromosome	start	end	cluster	distance between novel domain to NNRG	number of non-resistance genes between
ST4.03ch01	60457985	60458378	NB_GTP_1	PGSC0003DMG400006297	Tospovirus resistance protein C	N/A	partial	frame+0:388	frame+0:2394	N/A	FALSE	13,17,6,4,5,8	-	ST4.03ch01	60454304	60457857	-	128	0	66,3,48,52
ST4.03ch04	4644386	4645007	NB_GTP_2	PGSC0003DMG402011526	EDNR2GH8 protein	CNL	partial	frame-1:3	frame+2:599	N/A	FALSE	6,4,5,10,3,12,2,8,7,11,11,11	16	ST4.03ch04	4643694	4644317	16	69	0	16,15,17,22
ST4.03ch05	8978828	8979057	NB_GTP_3	PGSC0003DMG400013485	ATP-citrate synthase	N/A	partial	frame-2:492	frame-2:558	N/A	FALSE	4,5,10	-	ST4.03ch05	9020646	9026828	-	41589	2
ST4.03ch08	45080326	45081064	NB_GTP_4	PGSC0003DMG400029606	Disease resistance protein RGA2	CNL	partial	frame-1:19	frame-2:277	N/A	FALSE	6,4,5,10,3,12,2,8	59	ST4.03ch08	45079118	45080024	59	302	0	60,61,59,6,-
ST4.03ch08	47549214	47549365	NB_GTP_5	PGSC0003DMG400007608	Blight resistance protein RGA1	CNL	partial	frame-0:8	frame-1:487	N/A	FALSE	17,16,1,6	60	ST4.03ch08	47546952	47549013	60	201	0	60,61,59,6,-
ST4.03ch08	47719705	47720027	NB_GTP_6	PGSC0003DMG400035467	Disease resistance protein RGA2	CNL	partial	frame-2:1170	frame-2:1359	N/A	FALSE	1,6,4,5,10,3	60	ST4.03ch08	47729715	47731584	60	9688	0	60,61,59,6,-
ST4.03ch08	47720032	47720234	NB_GTP_7	PGSC0003DMG400035467	Disease resistance protein RGA2	CNL	partial	frame-2:1170	frame-2:1359	N/A	FALSE	1,6,4,5,10,3	60	ST4.03ch08	47729715	47731584	60	9481	0	60,61,-
ST4.03ch09	60666658	60667027	NB_GTP_8	PGSC0003DMG400016628	Tospovirus resistance protein C	CNL	partial	frame-2:74	frame-0:197	N/A	FALSE	1,6,4,5	66	ST4.03ch09	60664498	60666578	66	80	0	66,2,3,-
ST4.03ch09	8572116	8572532	NB_GTP_9	PGSC0003DMG400033651	Nbs-lrr resistance protein	CNL	complete	frame-0:78	frame-0:958	N/A	FALSE	17,16,1,6,4,5,10,3,12,2,8,7,9,9,11,11,9,11,11,11	-	-	-	-	-	>200000	-	-
ST4.03ch10	44538655	44539109	NB_GTP_10	PGSC0003DMG400015031	Nucleotide binding site-leucine rich repeat protein	CNL	partial	frame+2:153	frame+1:339	N/A	FALSE	1,6,4,5,10,3	-	ST4.03ch10	44648080	44649260	-	108971	6	-
ST4.03ch10	53529734	53529927	NB_GTP_11	PGSC0003DMG400011115	Cc-nbs-lrr resistance protein	CNL	partial	frame+2:3	frame+2:271	N/A	FALSE	16,1,6,4,5,10	74	ST4.03ch10	53530227	53531335	74	300	0	74,72,70,68
^Nucleotide Binding site, Group Tuberosum Pool
"Potato Genome Sequencing Consortium http://solanaceae.plantbiology.msu.edu/pgsc_download.shtml
*Representative gene annotation for the v4.03 Pseudomolecules
~Annotation from NLR Parser (Steuernagel et al. 25). 'Motiflist'; numbering of motifs (Jupe et al. 12)
