# Supplementary material for: A compendium of genome-wide sequence reads from NBS (nucleotide binding site) domains of resistance genes in the common potato
Source: Sci Rep. 2020 Jul 9;10:11392. doi: 10.1038/s41598-020-67848-z (PMC7347568; doi:10.1038/s41598-020-67848-z)
Supplement: Supplementary file 6 — Supplementary Table S3. [file 41598_2020_67848_MOESM6_ESM.xlsx]

## Sheet: Sheet1
Title:	Supplementary Table S3: Relationship of NBS domains and average number of polymorphisms per 100 bp per R gene cluster.
Description:	The (i) number of NBS domains, (ii) the total length of the NBS domain, (iii) the lengths of regions within NBS domains that had at least 10x coverage in all of the 96 cultivars (iv) and the mean* number of polymorphisms per 100 bp at positions with at least 10x coverage in all 96 cultivars was determined per R gene cluster. R gene cluster Ids are defined according to Table S2a in Jupe et al. (13…
Cluster Id	Number of NBS domains	Sum of NBS domain lengths	Lengths of regions within NBS domains that had at least 10x coverage in all of the 96 cultivars	Ratio of lengths of regions within NBS domains that had at least 10x coverage in all of the 96 cultivars to the sum of NBS domain lengths	Mean (per cultivar) number of polymorphisms per 100 bp at positions within NBS domains that had at least 10-fold coverage in all libraries
Singletons	110	82348	18602	0.225895	4.666
1	4	4962	506	0.101975	5.99885
3	2	1713	288	0.168126	7.14699
4	2	1845	452	0.244986	4.14593
5	6	4911	565	0.115048	3.75184
6	2	1189	193	0.162321	4.96546
7	3	2442	262	0.107289	3.52656
9	2	1770	177	0.1	1.98917
10	3	2601	164	0.0630527	5.59578
12	2	1689	1045	0.618709	5.34888
13	18	13638	2582	0.189324	4.16062
14	12	9336	3437	0.368145	5.84934
15	2	1722	260	0.150987	6.04567
16	25	19660	5941	0.302187	5.47414
17	6	4275	902	0.210994	4.79606
18	10	7695	1263	0.164133	4.26481
19	4	3477	179	0.0514812	3.21229
20	4	3408	454	0.133216	3.81333
21	1	876	54	0.0616438	2.62346
22	2	1717	317	0.184624	4.93559
23	4	3031	553	0.182448	1.9722
28	1	909	162	0.178218	4.18596
29	3	2013	520	0.258321	7.83854
30	6	4857	532	0.109533	4.57198
31	3	2518	92	0.0365369	3.75906
32	2	1818	97	0.0533553	4.07002
33	3	2175	86	0.0395402	5.31734
34	9	7080	2656	0.375141	4.17608
35	2	1431	257	0.179595	3.23038
37	1	846	645	0.762411	6.0772
38	2	843	168	0.199288	2.72197
39	2	1280	110	0.0859375	1.16477
40	3	5367	526	0.0980063	4.36866
41	2	1772	174	0.0981941	4.78329
42	16	14063	3393	0.241271	5.19206
43	5	3033	1264	0.416749	5.60638
44	3	2739	461	0.16831	4.81065
45	4	2952	926	0.313686	4.77299
46	3	2186	818	0.374199	5.65785
47	3	2733	791	0.289426	6.26449
48	2	1550	574	0.370323	3.43351
49	8	5823	957	0.164348	4.97758
50	19	14223	2133	0.149968	5.90864
52	2	1574	398	0.252859	3.05957
54	3	2370	351	0.148101	2.82526
56	2	1743	894	0.512909	2.82322
57	11	9035	355	0.0392916	5.20246
58	5	4182	373	0.0891918	1.62813
59	7	4487	554	0.123468	4.28324
60	20	12833	2625	0.204551	4.95238
61	9	12251	2690	0.219574	4.69486
63	1	831	273	0.32852	2.07189
64	16	17697	1536	0.0867944	4.88146
65	6	4533	934	0.206045	5.61875
66	19	19032	4169	0.219052	4.44226
67	3	2540	886	0.348819	3.38718
68	2	972	183	0.188272	0.739982
69	1	852	727	0.853286	4.60225
70	3	2478	356	0.143664	2.94944
72	7	5886	1032	0.175331	4.19897
73	2	1785	603	0.337815	4.91121
74	11	7878	1385	0.175806	3.841
75	5	4065	1661	0.40861	6.53221
76	8	6486	1588	0.244835	6.62193
77	5	4425	498	0.112542	5.8714
78	16	12517	2278	0.181992	6.07121
79	1	6032	137	0.0227122	5.88504
80	6	3592	1016	0.282851	5.98651
81	1	738	13	0.0176152	11.6987
82	8	6385	2233	0.349726	4.20912
83	12	9108	4183	0.459267	4.45902
84	5	9023	1599	0.177214	4.73668
85	13	9501	2947	0.310178	4.98317
86	6	4571	267	0.0584117	3.52684
87	3	5198	38	0.0073105	0.493421
88	6	4851	492	0.101422	4.05022
90	5	4433	415	0.0936161	5.31627
92	3	2391	682	0.285236	5.07392
