# Supplementary material for: A compendium of genome-wide sequence reads from NBS (nucleotide binding site) domains of resistance genes in the common potato
Source: Sci Rep. 2020 Jul 9;10:11392. doi: 10.1038/s41598-020-67848-z (PMC7347568; doi:10.1038/s41598-020-67848-z)
Supplement: Supplementary file 7 — Supplementary Table S4. [file 41598_2020_67848_MOESM7_ESM.xlsx]

## Sheet: Potato Cultivars in SolariX
Supplementary Table S4. Potato cultivars used with providers, breeders, and year of registration (when available).
Cultivar (in SolariX)	Cultivar	provider_to_SolariX	Breeder	Breeder Group	Country	Group (not considering 'Breeder')	Registration	DendrogrPos	MajBranch	MinBranch	SNP_Ranking(Figure1c)
crp1	Crp_1	AIT, AT	AIT, AT	.	.	Y	.	2	0	0	93
crp4	Crp_4	AIT, AT	AIT, AT	.	.	Y	.	1	0	0	94
poolcrpR	crp_pool_R	AIT, AT	AIT, AT	.	.	Y	.	4	0	0	95
poolcrpS	crp_pool_S	AIT, AT	AIT, AT	.	.	Y	.	3	0	0	96
R8	R8	AIT, AT	Black, Malcolmson, UK	UK_Black	UK	b	1963	11	1	1	68
R9	R9	AIT, AT	Black, Malcolmson, UK	UK_Black	UK	b	1963	16	1	1	87
BR_BalatonyRozsa	Balatonyi_Rozsa	Keszthely, HU	Keszthely, HU	H_KESZTHELY	HU	.	.	13	1	1	25
WL_WhiteLady	White_Lady	Keszthely, HU	Keszthely, HU	H_KESZTHELY	HU	.	1994	20	1	1	48
SarpoMira	Sarpo_Mira	NORIKA, DE	Sarpo, HU	H_Sarpo Zirc	HU	.	1996	19	1	1	72
Jason	Jason	INRA (Comité Nord), FR	INRA (Comité Nord), FR	F_Nord	FR	.	1997	21	1	1	26
Milva	Milva	Böhm-Nordkartoffel, DE	Böhm-Nordkartoffel, DE	D_BÖHM	DE	.	1998	8	1	1	47
Jimena	Jimena	APPACALE, ES	APPACALE, ES	E_APPACALE	ES	.	2006	17	1	1	41
Merida	Merida	Böhm-Nordkartoffel, DE	Böhm-Nordkartoffel, DE	D_BÖHM	DE	d	2007	24	1	1	3
Valnera	Valnera	APPACALE, ES	APPACALE, ES	E_APPACALE	ES	.	2008	10	1	1	67
GorbeaG	Gorbea	Neiker, ES	Neiker, ES	E_NEIKER	ES	.	.	12	1	1	28
Pomar	Pomar	APPACALE, ES	APPACALE, ES	E_APPACALE	ES	.	2011	15	1	1	23
Ambassador	Ambassador	Agrico, NL	Agrico, NL	N_AGRICO	NL	.	2011	23	1	1	58
5_104_01	5_104_01	NORIKA, DE	NORIKA, DE	D_NORIKA	DE	.	.	9	1	1	6
71_101_01	71_101_01	NORIKA, DE	NORIKA, DE	D_NORIKA	DE	.	.	18	1	1	17
LukaLuca_XL	Luka_Luca	Keszthely, HU	Keszthely, HU	H_KESZTHELY	HU	.	.	14	1	1	18
Performer	Performer	Agrico, NL	Agrico, NL	N_AGRICO	NL	.	2012	25	1	1	36
354_00_5	354-00-5	INRA (Comité Nord), FR	INRA (Comité Nord), FR	F_Nord	FR	.	.	22	1	1	80
Reichskanzler	Reichskanzler	IPK (GLKS at Groß Lüsewitz), DE	Richter, Zwickau, DE	D_Richter	DE	a	1885	5	1	2	19
Bryza	Bryza	IHAR, PL	IHAR, PL	P_IHAR	PL	c	1972	7	1	2	44
Irga	Irga	IHAR, PL	IHAR, PL	P_IHAR	PL	.	1987	6	1	2	31
Lumper	Lumper	IPK (GLKS at Groß Lüsewitz), DE	Ireland, unknown, IR	IR_Unknown	IR	a	<1810	33	2	1	53
Ultimus	Ultimus	AIT, AT	G Veenhuizen, NL	N_Veenhuizen	NL	.	1937	31	2	1	9
Irys	Irys	IHAR, PL	IHAR, PL	P_IHAR	PL	c	1975	36	2	1	82
Innovator	Innovator	NÖS, AT	HZPC, NL	A_NÖS	NL	d	1999	34	2	1	50
Amado	Amado	Böhm-Nordkartoffel, DE	Böhm-Nordkartoffel, DE	D_BÖHM	DE	.	2002	29	2	1	83
Anuschka	Anuschka	Böhm-Nordkartoffel, DE	Böhm-Nordkartoffel, DE	D_BÖHM	DE	.	2004	30	2	1	49
Amanda	Amanda	Solana, DE	Solana, DE	D_SAKA	DE	.	2006	35	2	1	85
Fabiana	Fabiana	Germicopa, FR	Germicopa, FR	F_GERMICOPA	FR	.	2008	37	2	1	92
Ceyenne	Ceyenne	INRA (Grocep), FR	Grocep, FR	F_Grocep	FR	.	.	32	2	1	43
RussetBurbank	Russet_Burbank	AIT, AT	Luther Burbank, US	US_Burbank	US	a	1874, 1908	27	2	2	30
Bionta	Bionta	NÖS, AT	NÖS, AT	A_NÖS	AT	.	1993	28	2	2	39
Sinora	Sinora	NÖS, AT	Agrico, NL	A_NÖS	NL	.	1999	26	2	2	74
Magnum_Bonum	Magnum_Bonum	IPK (GLKS at Groß Lüsewitz), DE	Clarke, UK	UK_Black	UK	a, e	1876	38	2	3	12
Nicola	Nicola	NÖS, AT	Böhm-Nordkartoffel, DE	A_NÖS	DE	c	1973	40	2	3	22
poolM	MT_pool_M	AIT, AT	AIT, AT	MT	.	X	.	42	2	3	34
TPS67	TPS67	AIT, AT	M Upadhya, PE, US	NeoTBR, Cornell Univ	US	X	1985	44	2	3	40
poolS	MT_pool_S	AIT, AT	AIT, AT	MT	.	X	.	46	2	3	42
poolT	MT_pool_T	AIT, AT	AIT, AT	MT	.	X	.	45	2	3	54
MFII	MFII	AIT, AT	M Upadhya, PE, IN	India	IN	X	1985	43	2	3	57
Coquine	Coquine	INRA (Grocep), FR	Grocep, FR	F_Grocep	FR	d	2008	41	2	3	89
Eurotango	Eurotango	Böhm-Nordkartoffel, DE	Böhm-Nordkartoffel, DE	D_BÖHM	DE	.	.	39	2	3	84
R3	R3	AIT, AT	Black, UK	UK_Black	UK	b	1953	49	2	4	8
R2	R2	AIT, AT	Black, UK	UK_Black	UK	b	1953	47	2	4	51
Shepody	Shepody	AIT, AT	Agriculture Canada, CA	CA_AgrCanada	CA	e	1980	48	2	4	35
Agria	Agria	Europlant, DE	Böhm-Nordkartoffel, DE	D_BÖHM	DE	.	1985	56	2	4	66
Solara	Solara	Böhm-Nordkartoffel, DE	Böhm-Nordkartoffel, DE	D_BÖHM	DE	.	1989	52	2	4	16
2000Q84_7	2000_Q84_7	APPACALE, ES	APPACALE, ES	E_APPACALE	ES	.	.	54	2	4	56
Kuras	Kuras	Agrico, NL	Kuiper, NL	N_AGRICO	NL	.	1996	53	2	4	77
Baltica	Baltica	NORIKA, DE	NORIKA, DE	D_NORIKA	DE	.	1997	57	2	4	10
Novella	Novella	Agrico, NL	Agrico, NL	N_AGRICO	NL	.	2005	50	2	4	32
Rodriga	Rodriga	Solana, DE	Solana, DE	D_SAKA	DE	.	2005	55	2	4	37
Ventura	Ventura	Solana, DE	Solana, DE	D_SAKA	DE	.	2006	51	2	4	69
Danva	Danva	DANESPO, DK	DANESPO, DK	K_DANESPO	DK	.	1981	60	3	1	24
Nela	Nela	APPACALE, ES	APPACALE, ES	E_APPACALE	ES	.	2006	62	3	1	59
Toluca	Toluca	Agrico, NL	Agrico, NL	N_AGRICO	NL	.	2006	59	3	1	78
Laperla	La_Perla	Solana, DE	Solana, DE	D_SAKA	DE	d	2010	61	3	1	33
K_Katica	Katica	Keszthely, HU	Keszthely, HU	H_KESZTHELY	HU	.	.	63	3	1	88
NKH019_19_2	NKH019_19-2	Neiker, ES	Neiker, ES	E_NEIKER	ES	.	.	58	3	1	5
R1	R1	AIT, AT	Black, UK	UK_Black	UK	b	1953	71	3	2	2
Granola	Granola	Solana, DE	Solana, DE	D_SAKA	DE	c	1975	72	3	2	27
Marabel	Marabel	Böhm-Nordkartoffel, DE	Böhm-Nordkartoffel, DE	D_BÖHM	DE	.	1993	66	3	2	11
HP_Hopehely	Hopehely	Keszthely, HU	Keszthely, HU	H_KESZTHELY	HU	.	1997	75	3	2	7
Jelly	Jelly	Böhm-Nordkartoffel, DE	Böhm-Nordkartoffel, DE	D_BÖHM	DE	.	2002	65	3	2	65
Allians	Allians	Böhm-Nordkartoffel, DE	Böhm-Nordkartoffel, DE	D_BÖHM	DE	.	2003	68	3	2	15
Fridor	Fridor	Bretagne Plants & Billant, FR	Bretagne Plants & Billant, FR	F_BRETAGNE	FR	.	2006	67	3	2	52
Toscana	Toscana	Solana, DE	Solana, DE	D_SAKA	DE	d	2006	73	3	2	55
Dinky	Dinky	Germicopa, FR	Germicopa, FR	F_GERMICOPA	FR	.	2007	69	3	2	73
Leire_L1	Leire	Neiker, ES	Neiker, ES	E_NEIKER	ES	.	2009	74	3	2	62
Destiny	Destiny	Agrico, NL	Agrico, NL	N_AGRICO	NL	d	2011	70	3	2	4
NLH072A	NLH072_A	Neiker, ES	Neiker, ES	E_NEIKER	ES	.	.	64	3	2	90
Satina	Satina	Solana, DE	Solana, DE	D_SAKA	DE	.	1993	76	3	3	21
Sibu	Sibu	Solana, DE	Solana, DE	D_SAKA	DE	.	1993	77	3	3	46
Jubel	Jubel	IPK (GLKS at Groß Lüsewitz), DE	Paulsen, Richter, DE	D_Richter	DE	a	1908	95	3	4	71
Ackersegen	Ackersegen	IPK (GLKS at Groß Lüsewitz), DE	GF Böhm, Gross Bieberau, DE	D_BÖHM	DE	a	1929	94	3	4	14
R5	R5	AIT, AT	Black, Malcolmson, UK	UK_Black	UK	b	1956	78	3	4	91
Ibis	Ibis	IHAR, PL	Mielno, PL	P_IHAR	PL	.	1987	96	3	4	79
Ditta	Ditta	NÖS, AT	NÖS, AT	A_NÖS	AT	.	1989	93	3	4	76
Folva_1500	Folva	DANESPO, DK	DANESPO, DK	K_DANESPO	DK	.	1989	81	3	4	81
Agata	Agata	Agrico, NL	Agrico, NL	N_AGRICO	NL	.	1990	79	3	4	13
Bila	Bila	IHAR, PL	IHAR, PL	P_IHAR	PL	.	1994	92	3	4	45
Denar	Denar	IHAR, PL	IHAR, PL	P_IHAR	PL	.	1999	82	3	4	70
Eden	Eden	Bretagne Plants, FR	Bretagne Plants, FR	F_BRETAGNE	FR	.	2000	88	3	4	61
Gracja	Gracja	IHAR, PL	IHAR, PL	P_IHAR	PL	.	2002	85	3	4	38
Alegria	Alegria	NORIKA, DE	NORIKA, DE	D_NORIKA	DE	d	2003	87	3	4	20
Aspirant	Aspirant	INRA (Comité Nord), FR	INRA (Comité Nord), FR	F_Nord	FR	.	2004	90	3	4	60
Valeria	Valeria	NÖS, AT	NÖS, AT	A_NÖS	AT	d	2005	89	3	4	75
TalentNND1_6	Talent_NN+D1_6	NORIKA, DE	NORIKA, DE	D_NORIKA	DE	d	2006	83	3	4	29
Rudolph	Rudolph	Agrico, NL	Agrico, NL	N_AGRICO	NL	.	2006	80	3	4	63
Yona	Yona	Germicopa, FR	Germicopa, FR	F_GERMICOPA	FR	.	2006	86	3	4	86
Celtiane	Celtiane	Bretagne Plants & Billant, FR	Bretagne Plants & Billant, FR	F_BRETAGNE	FR	.	2008	91	3	4	1
Iledher	Iledher	Grocep, FR	Grocep, FR	F_Grocep	FR	.	2009	84	3	4	64
Note: AIT, Austrian Institute of Technology, acquired the majority of its potato accessions from the genebanks at IPK, DE, and the International Potato Center CIP, PE.
DendrogrPos, MajBranch, MinBranch; numbered branches of dendrogram (Euclidean distances) of frequencies of Illumina reads obtained for every locus per cultivar. Colors indicate groupings.
SNP_Ranking(Figure1c); ranking by number of SNPs detected after mapping of Illumina reads onto the reference genome DM3.04. Largest numbers correspond to max number of SNPs/cultivar.
