# Supplementary material for: A compendium of genome-wide sequence reads from NBS (nucleotide binding site) domains of resistance genes in the common potato
Source: Sci Rep. 2020 Jul 9;10:11392. doi: 10.1038/s41598-020-67848-z (PMC7347568; doi:10.1038/s41598-020-67848-z)
Supplement: Supplementary file 8 — Supplementary Table S5. [file 41598_2020_67848_MOESM8_ESM.xlsx]

## Sheet: SSR_for_mapping_AB
Supplementary Table S5. SSR (primers) to develop a draft framework map of the AB (Alegria x Baltica) population and to search for linkage of a dominant resistance to Potato Virus Y originating in cultivar Alegria.
Marker Name (SSR-specific, in pairs)	Chromosome	Nucletide Sequence 5'--3'	Reference
StI001-for	IV	CAGCAAAATCAGAACCCGAT	Feingold et al. 2005
StI001-rev		GGATCATCAAATTCACCGCT
StI012-for	IV	GAAGCGACTTCCAAAATCAGA	Feingold et al. 2005
StI012-rev		AAAGGGAGGAATAGAAACCAAAA
StI017-for	XI	TATGGAAATTCCGGTGATGG	Feingold et al. 2005
StI017-rev		GACGGTGACAAAGAGGAAGG
StI018-for	XI	CCACTACTGCTTCCTCCACC	Feingold et al. 2005
StI018-rev		GCAGCAACAACAAGCTCAAC
StI026-for	IV	CAACGCTACTCAATGGCTCA	Feingold et al. 2005
StI026-rev		ACAACTCTAGAACGAGAGGAACA
STM0038-1	II	AACTCTAGCAGTATTTGCTTCA	Milbourne et al. 1998
STM0038-2		TTATTTAGCGTCAAATGCATA
StI041-for	XI	CTCTGTTTCTCTAATCGGCCGTA	Feingold et al. 2005
StI041-rev		AAGCGTTGGCCACCGCCA
StI046-for	XI	CAGAGGATGCTGATGGACCT	Feingold et al. 2005
StI046-rev		GGAGCAGTTGAGGGCTTCTT
STM1104-1	VIII	TGATTCTCTTGCCTACTGTAATCG	Milbourne et al. 1998
STM1104-2		CAAAGTGGTGTGAAGCTGTGA
STM0037-1	XI	AATTTAACTTAGAAGATTAGTCTC	Milbourne et al. 1998
STM0037-2		ATTTGGTTGGGTATGATA
STM2012-1	XI	GCGGCCGCTTCTCAGCCAA	Milbourne et al. 1998
STM2012-2		TCTCGTTCAATCCACCAGATC
STWAX-21	.	TGATTCTCTTGCCTACTGTAATCG	Milbourne et al. 1998
STWAX-22		AGTCAGAGTATGGTTCCTGAGTCC
STM1021-1	IX	GGAGTCAAAGTTTGCTCACATC	Milbourne et al. 1998
STM1021-2		CACCCTCAACCCCCATATC
STM0013-1	V	AACTATCAACTAAATGCCTTTTT	Milbourne et al. 1998
STM0013-2		TTAATATTTTTTACTCGGCTATTG
STM1008-1	II, IV, XI	GTACACAGCAAAATAGCAAG	Milbourne et al. 1998
STM1008-2		TAGACACTCTCACATCCACT
STM1020-1	III, V	TTCGTTGCTTACCTACTA	Milbourne et al. 1998
STM1020-2		CCCAAGATTACCACATTC
STM2005-1	XI	TTTAAGTTCTCAGTTCTGCAGGG	Milbourne et al. 1998
STM2005-2		GTCATAACCTTTACCATTGCTGG
STGBSS-1	VIII	AATCGGTGATAAATGTGAATGC	Milbourne et al. 1998
STGBSS-2		ATGCTTGCCATGTGATGTGT
STM0003-1	VII	GGAGAATCATAACAACCAG	Milbourne et al. 1998
STM0003-2		AATTGTAACTCTGTGTGTGTG
STM1053-1	III	TCTCCCCATCTTAATGTTTC	Milbourne et al. 1998
STM1053-2		CAACACAGCATSCAGATCATC
STM0024-1	VIII	CATTACCTTGTGAGATTAGATTG	Milbourne et al. 1998
STM0024-2		CATATAAGTAGGAATAGGAGGTTT
STM0019-1	IV	AATAGGTGTACTGACTCTCAATG	Milbourne et al. 1998
STM0019-2		TTGAAGTAAAAGTCCTAGTATGTG
STG001-1	XI	CAGCCAACATTTGTACCCCT	https://research.cip.cgiar.org/confluence/display/IPD/Overview
STG001-2		ACCCCCACTTGCCATATTTT
STM5109-1	XI	ACAGCTTTACTCTGCTCAACAA	Milbourne et al. 1998
STM5109-2		TGACGGCGTTATTACAAAC
STM5103-1	XI	AAAGTACAGCGAAGATGACGAC	Milbourne et al. 1998
STM5103-2		TTACCTTTGCAACCTTGCC
STG0004-1	XI	TGAAAGCCAATCTCACTGGA	https://research.cip.cgiar.org/confluence/display/IPD/Overview
STG0004-2		TATAATTGGCTTGCGAGTGC
STM0020-1	IV	AGTCCAGAAAACCACATACA	Milbourne et al. 1998
STM0020-2		TGCGTCTGTGTGAGTATATTT
STI00014-1	IX	AGAAACTGAGTTGTGTTTGGGA	Feingold et al. 2005
STI00014-2		TCAACAGTCTCAGAAAACCCTCT
STI0041-1	XI	CTCTGTTTCTCTAATCGGCCGTA	Feingold et al. 2005
STI041-2		AAGCGTTGGCCACCGCCA
STI0057-1	IX	CCTTGTAGAACAGCAGTGGTC	Feingold et al. 2005
STI0057-2		GCAGCACCTTAAATGGCTGAC
Milbourne D., Meyer R.C., Collins A.J., Ramsay L.D., Gebhardt C., Waugh R. (1998) Isolation, characterization and mapping of simple sequence repeat loci in potato. Mol Gen Genet 259: 233–245.
Feingold S., Lloyd J., Norero N., Bonierbale M., Lorenzen J. (2005) Mapping and characterization of new EST-derived microsatellites for potato (Solanum tuberosum L.). Theor Appl Genet 111: 456-466.
