# Supplementary material for: A compendium of genome-wide sequence reads from NBS (nucleotide binding site) domains of resistance genes in the common potato
Source: Sci Rep. 2020 Jul 9;10:11392. doi: 10.1038/s41598-020-67848-z (PMC7347568; doi:10.1038/s41598-020-67848-z)
Supplement: Supplementary file 9 — Supplementary Table S6. [file 41598_2020_67848_MOESM9_ESM.xlsx]

## Sheet: CAPS markers for AB NB_domains 
Supplementary Table S6. PCR primer pairs to target NB domains on potato chromosome IX, cultivars Alegria and Baltica.
Name	DM v.4.03 genome location	Cluster member	Primer Name	Sequence 5' - 3'	Amplicon size (bp)	Restriction enzyme(s) to detect Alegria haplotypes
chr09_1	chr09:13313100..13314300	singleton	chr09_1F	tctcgtgggtatccctcaac		.
.	.	.	chr09_1R	tctcatgcattgggattcaa	756	.
chr09_2	chr09:46458710..46461397	singleton	chr09_2F	tctcgtgggtatccctcaac		.
.	.	.	chr90_2R	tctcatgcattgggattcaa	760	.
chr09_3	chr09:46458710..46461397	singleton	chr09_3F	tcaagtaaccttcggctgct		.
.	.	.	chr90_3R	ctgacatgttgcggaaaaga	612	.
chr09_4	chr09:47147352..47150352	Tm-2 cluster	chr09_4F	tgttgtggccaaagttgaaa		FspI, AluI
.	.	.	chr09_4R	acgtcatcccaattgtaggc	739	.
chr09_5	chr09:56983606..56991438	Tm-2 cluster	chr09_5F	ggaaatgcttgatgggaaga		EcoRI
.	.	.	chr09_5R	tgaatttgcaacatcctcca	607	.
chr09_6	chr09:59375661..59379995	Tm-2 cluster	chr09_6F	gcgtaggtggaatagggaaa		TaiI, HindIII
.	.	.	chr09_6R	agctctttggacagcagctc	1184	.
chr09_7	chr09:59400735..59401598	Tm-2 cluster	chr09_7F	tgggtcccaaaaggttctaa		.
.	.	.	chr09_7R	ccatgcgaacgatttctctt	632	.
chr09_8	chr09:59407280..59409103	Tm-2 cluster	chr09_8F	tcatccctttggagcaagtt		.
.	.	.	chr09_8R	ggaaaagtggaaagctgcac	1286	.
chr09_9	chr09:59415148..59418695	Tm-2 cluster	chr09_9F	caccctttaatgcctgtcgt		.
.	.	.	chr09_9R	cccgcaactcttttcttgtc	929	.
chr09_10	chr09:61025884..61028633	Sw-5 cluster	chr09_10F	ttcgcaacagtgtgaactcc		TaqI
.	.	.	chr09_10R	gcaaatcggacactggaaat	848	.
chr09_11	chr09:60956800..60957700	Sw-5 cluster	chr09_11F	tggttttgaggatgatgctg		TaqI; PagI
.	.	.	chr09_11R	aaatggtcttccaaatggtca	726	.
chr09_12	chr09:56449000..56451200	TG421	chr09_12F	tacctgcagcaccagtaacg		MseI, SsiI
.	.	.	chr09_12R	aaaggccaacatgagacacc	895	.
chr09_14	chr09:5079541	Sw-5 cluster	50797541-ex-f	ggtgattccaagcgaacaat		HindIII
.	.	.	50797541-ex-r	ttctctaacctcgagtccctgt	1154	.
