# Supplementary material for: A compendium of genome-wide sequence reads from NBS (nucleotide binding site) domains of resistance genes in the common potato
Source: Sci Rep. 2020 Jul 9;10:11392. doi: 10.1038/s41598-020-67848-z (PMC7347568; doi:10.1038/s41598-020-67848-z)
Supplement: Supplementary file 10 — Supplementary Table S7. [file 41598_2020_67848_MOESM10_ESM.xlsx]

## Sheet: Tabelle1
Supplementary Table S7. Potato cv. Alegria, chromosome IX-specific primers for fine-mapping of PVY resistance.
SNP position (bp from start of chromsome IX on DM Genome v. 2.1.11) and target base at SNP	Primer forward 5' - 3'	Primer reverse 5' - 3'	Annealing temperature (°C)	MgCl2 (mM)	dNTPs (µM)	Size of PCR product (bp)	Primer source
6394730_G	TTTTTTGCAGTAGTCGTCTTGa	GCATCTGAAGGCACGTGTTA	56	2.25	200	376	this work
6394730_C	TTTTTTGCAGTAGTCGTCTGC	GCATCTGAAGGCACGTGTTA	53	2.5	200	376	this work
6394735_G	ACATTGAAATGCCGAAGAGG	ATTGTTGGCATGCCTGGAC	55	2.25	200	417	this work
20034924_A	TTGGTTAGGGTTTAGGTTA	CATGTGCCCCTCTCATTCTT	55	2.5	100	459	this work
22058043_A	AAAGCCACGGAATAAACGA	CTTGCTTTCCGTCCTCTCAC	56	2.25	200	422	this work
47545974_A	TGGTGGAAATAGGAAAGGAAAGA	CTCCAAGGTTGAATTGCTCA	56	2.5	200	689	this work
U270442_752_T	ATCCAAGTGATGTACCTTTCT	CTTCTGATGGTATGCATGAGAAC	54	2.3	200	44	Pel et al. (2009)
Pel, M.A., Foster, S.J., Park T.-H. et al. (2009) Mapping and cloning of late blight resistance genes from Solanum venturii using an interspecific candidate gene approach. Mol. Plant-Microbe Interact. 22(5), 601-615.
a; Underlined bases identify the target SNP. Bases in italics create mismatch to increase the primer specificity.
